# Supplementary material for: Rapid and efficient hydrogen clathrate hydrate formation in confined nanospace
Source: Nat Commun. 2022 Oct 10;13:5953. doi: 10.1038/s41467-022-33674-2 (PMC9550858; doi:10.1038/s41467-022-33674-2)
Supplement: Supplementary file 3 — Source Data [file 41467_2022_33674_MOESM3_ESM.xlsx]

## Sheet: Figure 1
Nitrogen isotherm
Adsorption branch
P/P0	mol ads/g	mol ads correg/g	Vol ads/g STP
5.20486e-06	0.000258881	0.000363087	8.13315
9.0949e-06	0.00051903	0.000727952	16.3061
1.45859e-05	0.000779455	0.00109	24.4878
2.1922e-05	0.00104	0.00146	32.6609
2.20571e-05	0.0013	0.00182	40.8002
3.06938e-05	0.00156	0.00219	48.9695
3.66911e-05	0.00182	0.00255	57.1558
4.07174e-05	0.00208	0.00292	65.3369
4.42515e-05	0.00234	0.00328	73.5079
5.01887e-05	0.00261	0.00366	81.9217
5.49218e-05	0.00287	0.00402	90.136
6.22475e-05	0.00313	0.00439	98.3462
6.79367e-05	0.00339	0.00476	106.58
7.4746e-05	0.00365	0.00512	114.739
7.98368e-05	0.00394	0.00553	123.853
8.69551e-05	0.0042	0.0059	132.054
9.44251e-05	0.00446	0.00626	140.243
0.00010161	0.00472	0.00662	148.227
0.000109106	0.00498	0.00698	156.449
0.000117468	0.00524	0.00735	164.632
0.000122009	0.0055	0.00771	172.809
0.000141199	0.00576	0.00808	181.026
0.00015293	0.00602	0.00845	189.256
0.000164237	0.00629	0.00882	197.501
0.000177295	0.00655	0.00918	205.722
0.000191341	0.00681	0.00955	213.896
0.00021112	0.00707	0.00992	222.134
0.000227064	0.00733	0.01028	230.327
0.000246617	0.00759	0.01065	238.536
0.000266667	0.00785	0.01102	246.757
0.000286412	0.00812	0.01138	254.996
0.000312119	0.00838	0.01175	263.256
0.000337594	0.00864	0.01212	271.481
0.000365643	0.0089	0.01249	279.666
0.000400581	0.00919	0.01289	288.675
0.00043452	0.00945	0.01326	296.928
0.000474129	0.00971	0.01362	305.169
0.000517613	0.00998	0.01399	313.44
0.000563265	0.01024	0.01436	321.667
0.000606138	0.0105	0.01473	329.917
0.000665859	0.01076	0.0151	338.169
0.000726135	0.01103	0.01547	346.433
0.000792352	0.01129	0.01583	354.671
0.00237	0.01418	0.01989	445.488
0.00255	0.01435	0.02012	450.7
0.00344	0.01496	0.02099	470.064
0.00455	0.01552	0.02176	487.459
0.00774	0.01648	0.02312	517.853
0.0095	0.01684	0.02362	529.131
0.02125	0.01832	0.0257	575.692
0.03055	0.0191	0.02679	600.162
0.0403	0.0198	0.02776	621.922
0.05093	0.02049	0.02873	643.634
0.08089	0.02227	0.03124	699.801
0.10251	0.02353	0.033	739.139
0.12926	0.02506	0.03515	787.278
0.15377	0.02648	0.03713	831.761
0.17901	0.02794	0.03919	877.825
0.20466	0.02947	0.04133	925.693
0.2327	0.03116	0.0437	978.929
0.25328	0.03241	0.04546	1018.3
0.28199	0.03425	0.04804	1076.06
0.30321	0.03562	0.04995	1118.95
0.33189	0.0375	0.05259	1177.98
0.35419	0.03898	0.05467	1224.66
0.38293	0.04091	0.05738	1285.2
0.40114	0.04211	0.05905	1322.8
0.43057	0.04409	0.06183	1385.01
0.45287	0.04527	0.0635	1422.3
0.48132	0.04689	0.06576	1473.07
0.49742	0.04765	0.06683	1496.94
0.56328	0.05	0.07013	1570.96
0.60023	0.05071	0.07113	1593.23
0.65056	0.05143	0.07214	1615.84
0.70492	0.05204	0.07299	1634.94
0.75824	0.05261	0.07378	1652.73
0.80527	0.05311	0.07449	1668.63
0.85451	0.05368	0.07528	1686.37
0.89836	0.05432	0.07619	1706.57
0.95684	0.05577	0.07822	1752.05		Desorption branch
0.96566	0.05625	0.0789	1767.3		P/P0	mol ads/g	mol ads correg/g	Vol ads/g STP
--	--	--	--		0.97777	0.0573	0.08036	1800.16
--	--	--	--		0.95882	0.05615	0.07875	1763.99
--	--	--	--		0.90914	0.05477	0.07682	1720.68
--	--	--	--		0.85676	0.05402	0.07577	1697.23
--	--	--	--		0.79909	0.05339	0.07489	1677.43
--	--	--	--		0.7504	0.05291	0.07421	1662.25
--	--	--	--		0.69793	0.05239	0.07348	1645.91
--	--	--	--		0.65119	0.05191	0.07281	1630.94
--	--	--	--		0.58807	0.05122	0.07184	1609.3
--	--	--	--		0.55045	0.05078	0.07122	1595.23
--	--	--	--		0.49583	0.05002	0.07015	1571.34
--	--	--	--		0.45765	0.04796	0.06727	1506.84
--	--	--	--		0.44463	0.04643	0.06512	1458.65
--	--	--	--		0.41991	0.04372	0.06132	1373.61
--	--	--	--		0.39548	0.04192	0.0588	1317.04
--	--	--	--		0.36531	0.03988	0.05594	1252.98
--	--	--	--		0.34638	0.03859	0.05412	1212.34
--	--	--	--		0.31436	0.03647	0.05116	1145.91
--	--	--	--		0.29711	0.03535	0.04957	1110.42
--	--	--	--		0.26423	0.03323	0.0466	1043.95
--	--	--	--		0.24647	0.03211	0.04503	1008.71
					--	--	--	--
					--	--	--	--

## Sheet: Figure 2
Inelastic Neutron Scattering
AC+D2O					AC+D2O					AC					AC+D2O					AC+D2O
2000 bar H2															1000 bar H2					1350 bar H2
Energy transfer (meV)	Intensity (arb.u.)				Energy transfer (meV)	Intensity (arb.units)				Energy transfer (meV)	Intensity (arb.units)				Energy transfer (meV)	Intensity (arb.units)				Energy transfer (meV)	Intensity (arb.units)
-1.9875	5.95887				-1.9875	-0.23219				-1.9875	0.75793				-1.9975	2.7806				-1.9875	2.02663
-1.9625	5.97314				-1.9625	-0.2251				-1.9625	0.76136				-1.9925	2.77131				-1.9625	2.04581
-1.9375	5.96216				-1.9375	-0.22036				-1.9375	0.76883				-1.9875	2.78384				-1.9375	2.04946
-1.9125	5.96899				-1.9125	-0.22435				-1.9125	0.75622				-1.9825	2.76513				-1.9125	2.05403
-1.8875	5.96089				-1.8875	-0.22194				-1.8875	0.75211				-1.9775	2.76687				-1.8875	2.0416
-1.8625	5.97664				-1.8625	-0.23028				-1.8625	0.76572				-1.9725	2.74179				-1.8625	2.05152
-1.8375	5.98077				-1.8375	-0.21799				-1.8375	0.76465				-1.9675	2.76016				-1.8375	2.04013
-1.8125	5.97216				-1.8125	-0.22509				-1.8125	0.75466				-1.9625	2.74896				-1.8125	2.05487
-1.7875	5.98501				-1.7875	-0.21015				-1.7875	0.76157				-1.9575	2.76763				-1.7875	2.04121
-1.7625	5.97058				-1.7625	-0.22267				-1.7625	0.78196				-1.9525	2.75002				-1.7625	2.05119
-1.7375	5.96089				-1.7375	-0.22723				-1.7375	0.75317				-1.9475	2.75601				-1.7375	2.05237
-1.7125	5.97906				-1.7125	-0.22616				-1.7125	0.76969				-1.9425	2.75752				-1.7125	2.05736
-1.6875	5.95985				-1.6875	-0.21137				-1.6875	0.77237				-1.9375	2.75304				-1.6875	2.0715
-1.6625	5.97422				-1.6625	-0.21805				-1.6625	0.73298				-1.9325	2.74697				-1.6625	2.1018
-1.6375	5.99239				-1.6375	-0.1863				-1.6375	0.77298				-1.9275	2.76432				-1.6375	2.10458
-1.6125	6.0409				-1.6125	-0.20941				-1.6125	0.75612				-1.9225	2.75471				-1.6125	2.1603
-1.5875	6.07139				-1.5875	-0.20838				-1.5875	0.75342				-1.9175	2.74865				-1.5875	2.19016
-1.5625	6.12592				-1.5625	-0.22621				-1.5625	0.75511				-1.9125	2.74139				-1.5625	2.24185
-1.5375	6.16285				-1.5375	-0.23485				-1.5375	0.77379				-1.9075	2.75603				-1.5375	2.31147
-1.5125	6.1974				-1.5125	-0.20472				-1.5125	0.76931				-1.9025	2.75746				-1.5125	2.35727
-1.4875	6.21753				-1.4875	-0.207				-1.4875	0.78329				-1.8975	2.76421				-1.4875	2.44603
-1.4625	6.27541				-1.4625	-0.21157				-1.4625	0.76347				-1.8925	2.78039				-1.4625	2.51283
-1.4375	6.30348				-1.4375	-0.18821				-1.4375	0.77812				-1.8875	2.75418				-1.4375	2.58765
-1.4125	6.41119				-1.4125	-0.17478				-1.4125	0.80621				-1.8825	2.74053				-1.4125	2.62474
-1.3875	6.4098				-1.3875	-0.17588				-1.3875	0.78929				-1.8775	2.76265				-1.3875	2.72103
-1.3625	6.51739				-1.3625	-0.16257				-1.3625	0.78601				-1.8725	2.76473				-1.3625	2.81135
-1.3375	6.55831				-1.3375	-0.15907				-1.3375	0.81059				-1.8675	2.75622				-1.3375	2.82196
-1.3125	6.5617				-1.3125	-0.19338				-1.3125	0.79427				-1.8625	2.7705				-1.3125	2.89151
-1.2875	6.63121				-1.2875	-0.16737				-1.2875	0.80628				-1.8575	2.77483				-1.2875	2.92896
-1.2625	6.62451				-1.2625	-0.17669				-1.2625	0.79581				-1.8525	2.75723				-1.2625	2.98179
-1.2375	6.69419				-1.2375	-0.1505				-1.2375	0.8081				-1.8475	2.75447				-1.2375	2.97526
-1.2125	6.72889				-1.2125	-0.17749				-1.2125	0.78973				-1.8425	2.76515				-1.2125	3.02325
-1.1875	6.74066				-1.1875	-0.17713				-1.1875	0.81788				-1.8375	2.75844				-1.1875	3.03132
-1.1625	6.70148				-1.1625	-0.17621				-1.1625	0.79059				-1.8325	2.76633				-1.1625	3.00096
-1.1375	6.69069				-1.1375	-0.16906				-1.1375	0.80089				-1.8275	2.74443				-1.1375	3.00082
-1.1125	6.70625				-1.1125	-0.18593				-1.1125	0.81042				-1.8225	2.75449				-1.1125	2.99987
-1.0875	6.72636				-1.0875	-0.16273				-1.0875	0.80161				-1.8175	2.76134				-1.0875	2.9855
-1.0625	6.72517				-1.0625	-0.18319				-1.0625	0.79642				-1.8125	2.76709				-1.0625	2.93536
-1.0375	6.70609				-1.0375	-0.18112				-1.0375	0.82082				-1.8075	2.73928				-1.0375	2.89606
-1.0125	6.64948				-1.0125	-0.17905				-1.0125	0.79606				-1.8025	2.76243				-1.0125	2.88005
-0.9875	6.68649				-0.9875	-0.18018				-0.9875	0.79048				-1.7975	2.75608				-0.9875	2.82887
-0.9625	6.60993				-0.9625	-0.18281				-0.9625	0.79241				-1.7925	2.75598				-0.9625	2.84494
-0.9375	6.60876				-0.9375	-0.16299				-0.9375	0.78158				-1.7875	2.74868				-0.9375	2.78132
-0.9125	6.57541				-0.9125	-0.1804				-0.9125	0.79816				-1.7825	2.7517				-0.9125	2.78658
-0.8875	6.57187				-0.8875	-0.17861				-0.8875	0.78949				-1.7775	2.74791				-0.8875	2.75448
-0.8625	6.59065				-0.8625	-0.17915				-0.8625	0.78923				-1.7725	2.75072				-0.8625	2.72717
-0.8375	6.55702				-0.8375	-0.19993				-0.8375	0.80752				-1.7675	2.76684				-0.8375	2.73967
-0.8125	6.52585				-0.8125	-0.17536				-0.8125	0.804				-1.7625	2.74917				-0.8125	2.7338
-0.7875	6.50093				-0.7875	-0.15957				-0.7875	0.82553				-1.7575	2.73704				-0.7875	2.71083
-0.7625	6.52101				-0.7625	-0.16362				-0.7625	0.82179				-1.7525	2.7412				-0.7625	2.71726
-0.7375	6.50276				-0.7375	-0.19727				-0.7375	0.82377				-1.7475	2.75355				-0.7375	2.73619
-0.7125	6.53975				-0.7125	-0.15569				-0.7125	0.79299				-1.7425	2.75619				-0.7125	2.75288
-0.6875	6.56999				-0.6875	-0.15417				-0.6875	0.84589				-1.7375	2.74731				-0.6875	2.77615
-0.6625	6.54115				-0.6625	-0.11684				-0.6625	0.8445				-1.7325	2.7446				-0.6625	2.8196
-0.6375	6.62923				-0.6375	-0.13472				-0.6375	0.84968				-1.7275	2.75161				-0.6375	2.86206
-0.6125	6.66988				-0.6125	-0.13496				-0.6125	0.88141				-1.7225	2.76105				-0.6125	2.90964
-0.5875	6.78998				-0.5875	-0.186				-0.5875	0.88464				-1.7175	2.74388				-0.5875	3.01407
-0.5625	6.82406				-0.5625	-0.14947				-0.5625	0.90107				-1.7125	2.76146				-0.5625	3.10471
-0.5375	6.92964				-0.5375	-0.16105				-0.5375	0.92511				-1.7075	2.75535				-0.5375	3.24022
-0.5125	7.07428				-0.5125	-0.18318				-0.5125	0.97369				-1.7025	2.77996				-0.5125	3.39197
-0.4875	7.2416				-0.4875	-0.1542				-0.4875	0.9761				-1.6975	2.75192				-0.4875	3.59484
-0.4625	7.4818				-0.4625	-0.12039				-0.4625	1.00557				-1.6925	2.74427				-0.4625	3.80757
-0.4375	7.73655				-0.4375	-0.13954				-0.4375	1.12592				-1.6875	2.74434				-0.4375	4.09672
-0.4125	8.14909				-0.4125	-0.08345				-0.4125	1.1828				-1.6825	2.75446				-0.4125	4.50258
-0.3875	9.04974				-0.3875	-0.21028				-0.3875	1.26026				-1.6775	2.73659				-0.3875	5.04473
-0.3625	10.0335				-0.3625	-0.1682				-0.3625	1.52803				-1.6725	2.77396				-0.3625	5.9268
-0.3375	11.8343				-0.3375	-0.27562				-0.3375	1.70287				-1.6675	2.7262				-0.3375	7.11431
-0.3125	13.5591				-0.3125	-0.23752				-0.3125	1.95568				-1.6625	2.74742				-0.3125	8.53152
-0.2875	16.5158				-0.2875	-0.51113				-0.2875	2.74269				-1.6575	2.75814				-0.2875	10.9623
-0.2625	20.2838				-0.2625	-0.58083				-0.2625	3.91074				-1.6525	2.76149				-0.2625	14.2622
-0.2375	25.9135				-0.2375	-0.71798				-0.2375	5.37031				-1.6475	2.7579				-0.2375	20.2281
-0.2125	36.4871				-0.2125	-0.98708				-0.2125	8.52635				-1.6425	2.76175				-0.2125	30.9394
-0.1875	55.2373				-0.1875	-1.14363				-0.1875	13.4767				-1.6375	2.74784				-0.1875	49.6994
-0.1625	87.2875				-0.1625	-1.011				-0.1625	21.4528				-1.6325	2.7566				-0.1625	82.8838
-0.1375	138.809				-0.1375	-0.25693				-0.1375	33.7468				-1.6275	2.75408				-0.1375	136.42
-0.1125	211.08				-0.1125	2.13701				-0.1125	47.4713				-1.6225	2.78829				-0.1125	212.36
-0.0875	299.567				-0.0875	7.73688				-0.0875	62.1753				-1.6175	2.73441				-0.0875	306.076
-0.0625	389.697				-0.0625	14.5826				-0.0625	74.7307				-1.6125	2.74303				-0.0625	404.128
-0.0375	456.048				-0.0375	23.9786				-0.0375	80.4918				-1.6075	2.76241				-0.0375	483.236
-0.0125	483.801				-0.0125	30.6065				-0.0125	78.9051				-1.6025	2.76408				-0.0125	520.727
0.0125	457.119				0.0125	35.1734				0.0125	64.6547				-1.5975	2.77468				0.0125	506.495
0.0375	379.253				0.0375	33.2842				0.0375	42.9336				-1.5925	2.7489				0.0375	434.969
0.0625	264.424				0.0625	26.9697				0.0625	21.0665				-1.5875	2.74179				0.0625	318.516
0.0875	149.709				0.0875	18.18				0.0875	6.68064				-1.5825	2.76233				0.0875	193.494
0.1125	70.2474				0.1125	10.4657				0.1125	2.03951				-1.5775	2.7624				0.1125	98.2602
0.1375	32.5756				0.1375	5.0235				0.1375	1.48259				-1.5725	2.76037				0.1375	46.4289
0.1625	20.069				0.1625	1.3326				0.1625	1.46369				-1.5675	2.75643				0.1625	24.9728
0.1875	15.5789				0.1875	-0.41799				0.1875	1.29744				-1.5625	2.77579				0.1875	15.9534
0.2125	13.7574				0.2125	-1.58631				0.2125	1.42964				-1.5575	2.75148				0.2125	12.1672
0.2375	12.7198				0.2375	-1.81839				0.2375	1.21651				-1.5525	2.73186				0.2375	9.53415
0.2625	12.0481				0.2625	-1.86347				0.2625	1.13501				-1.5475	2.76471				0.2625	8.40114
0.2875	11.6102				0.2875	-1.87695				0.2875	1.01072				-1.5425	2.74294				0.2875	7.57285
0.3125	10.8239				0.3125	-1.62599				0.3125	0.94345				-1.5375	2.76097				0.3125	6.77763
0.3375	10.2868				0.3375	-1.40875				0.3375	0.86925				-1.5325	2.78055				0.3375	5.96974
0.3625	9.78334				0.3625	-1.21462				0.3625	0.87167				-1.5275	2.73978				0.3625	5.6956
0.3875	9.37365				0.3875	-1.02205				0.3875	0.9088				-1.5225	2.74954				0.3875	5.06077
0.4125	8.89063				0.4125	-0.97393				0.4125	0.83436				-1.5175	2.76651				0.4125	4.78864
0.4375	8.36724				0.4375	-0.66838				0.4375	0.85447				-1.5125	2.72883				0.4375	4.47876
0.4625	7.99001				0.4625	-0.49307				0.4625	0.77327				-1.5075	2.76108				0.4625	4.22729
0.4875	7.73962				0.4875	-0.41984				0.4875	0.89319				-1.5025	2.7433				0.4875	4.02142
0.5125	7.48501				0.5125	-0.26111				0.5125	0.84729				-1.4975	2.76501				0.5125	3.81903
0.5375	7.32727				0.5375	-0.28885				0.5375	0.8215				-1.4925	2.75571				0.5375	3.75519
0.5625	7.25133				0.5625	-0.2048				0.5625	0.81283				-1.4875	2.74359				0.5625	3.66071
0.5875	7.14009				0.5875	-0.20962				0.5875	0.81982				-1.4825	2.74461				0.5875	3.5619
0.6125	6.99685				0.6125	-0.15075				0.6125	0.77077				-1.4775	2.75142				0.6125	3.48676
0.6375	6.99131				0.6375	-0.20011				0.6375	0.80522				-1.4725	2.74938				0.6375	3.44096
0.6625	6.99662				0.6625	-0.13649				0.6625	0.8174				-1.4675	2.76165				0.6625	3.33821
0.6875	6.88776				0.6875	-0.14496				0.6875	0.8168				-1.4625	2.76919				0.6875	3.32355
0.7125	6.93362				0.7125	-0.14955				0.7125	0.82428				-1.4575	2.76981				0.7125	3.27267
0.7375	6.85662				0.7375	-0.17959				0.7375	0.76009				-1.4525	2.79241				0.7375	3.24563
0.7625	6.82187				0.7625	-0.17081				0.7625	0.81158				-1.4475	2.73717				0.7625	3.16855
0.7875	6.80059				0.7875	-0.1366				0.7875	0.7567				-1.4425	2.75813				0.7875	3.18616
0.8125	6.77315				0.8125	-0.14288				0.8125	0.7713				-1.4375	2.74708				0.8125	3.18016
0.8375	6.75933				0.8375	-0.1736				0.8375	0.82849				-1.4325	2.75719				0.8375	3.17372
0.8625	6.75251				0.8625	-0.15123				0.8625	0.74439				-1.4275	2.76532				0.8625	3.16048
0.8875	6.77621				0.8875	-0.1647				0.8875	0.78619				-1.4225	2.72523				0.8875	3.14474
0.9125	6.7349				0.9125	-0.16515				0.9125	0.77189				-1.4175	2.74387				0.9125	3.12382
0.9375	6.75152				0.9375	-0.18634				0.9375	0.77107				-1.4125	2.7613				0.9375	3.16222
0.9625	6.66476				0.9625	-0.15746				0.9625	0.76668				-1.4075	2.74136				0.9625	3.1773
0.9875	6.73954				0.9875	-0.18367				0.9875	0.75479				-1.4025	2.76841				0.9875	3.1438
1.0125	6.69367				1.0125	-0.1706				1.0125	0.77849				-1.3975	2.75412				1.0125	3.08109
1.0375	6.66222				1.0375	-0.16615				1.0375	0.80529				-1.3925	2.73837				1.0375	3.10764
1.0625	6.66163				1.0625	-0.14392				1.0625	0.81361				-1.3875	2.74712				1.0625	3.15819
1.0875	6.68676				1.0875	-0.16104				1.0875	0.76243				-1.3825	2.7388				1.0875	3.15392
1.1125	6.66217				1.1125	-0.16128				1.1125	0.76181				-1.3775	2.74301				1.1125	3.17171
1.1375	6.69448				1.1375	-0.15485				1.1375	0.77192				-1.3725	2.74428				1.1375	3.2086
1.1625	6.68012				1.1625	-0.15191				1.1625	0.74113				-1.3675	2.73555				1.1625	3.16857
1.1875	6.65482				1.1875	-0.17112				1.1875	0.76402				-1.3625	2.7525				1.1875	3.18206
1.2125	6.68106				1.2125	-0.17116				1.2125	0.72391				-1.3575	2.76802				1.2125	3.2205
1.2375	6.62013				1.2375	-0.15973				1.2375	0.77675				-1.3525	2.76004				1.2375	3.23455
1.2625	6.66897				1.2625	-0.17514				1.2625	0.72779				-1.3475	2.74226				1.2625	3.29524
1.2875	6.68675				1.2875	-0.18219				1.2875	0.74749				-1.3425	2.77994				1.2875	3.27267
1.3125	6.61663				1.3125	-0.1843				1.3125	0.74783				-1.3375	2.76293				1.3125	3.23096
1.3375	6.68905				1.3375	-0.16496				1.3375	0.76047				-1.3325	2.77578				1.3375	3.23166
1.3625	6.66527				1.3625	-0.17888				1.3625	0.72246				-1.3275	2.76633				1.3625	3.21655
1.3875	6.68395				1.3875	-0.16578				1.3875	0.66389				-1.3225	2.76602				1.3875	3.23102
1.4125	6.63533				1.4125	-0.18469				1.4125	0.7524				-1.3175	2.74146				1.4125	3.25277
1.4375	6.69858				1.4375	-0.16173				1.4375	0.78133				-1.3125	2.75854				1.4375	3.2307
1.4625	6.63441				1.4625	-0.17825				1.4625	0.67051				-1.3075	2.75256				1.4625	3.31407
1.4875	6.64615				1.4875	-0.17098				1.4875	0.69145				-1.3025	2.75072				1.4875	3.19718
1.5125	6.67591				1.5125	-0.19403				1.5125	0.66921				-1.2975	2.75784				1.5125	3.23987
1.5375	6.67481				1.5375	-0.19398				1.5375	0.5099				-1.2925	2.76342				1.5375	3.23464
1.5625	6.66207				1.5625	-0.18059				1.5625	0.71918				-1.2875	2.74212				1.5625	3.19516
1.5875	6.66331				1.5875	-0.17552				1.5875	0.70912				-1.2825	2.75829				1.5875	3.2036
1.6125	6.70612				1.6125	-0.19488				1.6125	0.71659				-1.2775	2.73592				1.6125	3.24386
1.6375	6.64307				1.6375	-0.18634				1.6375	0.7225				-1.2725	2.73514				1.6375	3.26399
1.6625	6.68892				1.6625	-0.21218				1.6625	0.60517				-1.2675	2.773				1.6625	3.26606
1.6875	6.67362				1.6875	-0.21533				1.6875	0.60102				-1.2625	2.76229				1.6875	3.24401
1.7125	6.7244				1.7125	-0.20214				1.7125	0.58842				-1.2575	2.74614				1.7125	3.24565
1.7375	6.75051				1.7375	-0.17411				1.7375	0.73908				-1.2525	2.77205				1.7375	3.26242
1.7625	6.74097				1.7625	-0.19052				1.7625	0.62631				-1.2475	2.7634				1.7625	3.23981
1.7875	6.64694				1.7875	-0.1865				1.7875	0.7131				-1.2425	2.73714				1.7875	3.2861
1.8125	6.66132				1.8125	-0.21565				1.8125	0.59976				-1.2375	2.74523				1.8125	3.28822
1.8375	6.69253				1.8375	-0.19169				1.8375	0.64969				-1.2325	2.76709				1.8375	3.25227
1.8625	6.68844				1.8625	-0.19657				1.8625	0.63013				-1.2275	2.76183				1.8625	3.30119
1.8875	6.68853				1.8875	-0.19751				1.8875	0.70704				-1.2225	2.72215				1.8875	3.26858
1.9125	6.70492				1.9125	-0.18175				1.9125	0.68556				-1.2175	2.75246				1.9125	3.26651
1.9375	6.68421				1.9375	-0.18489				1.9375	0.65967				-1.2125	2.75478				1.9375	3.31869
1.9625	6.69798				1.9625	-0.19304				1.9625	0.73797				-1.2075	2.73897				1.9625	3.30964
1.9875	6.71538				1.9875	-0.18918				1.9875	0.72265				-1.2025	2.7235				1.9875	3.31559
2.0125	6.70458				2.0125	-0.20781				2.0125	0.69738				-1.1975	2.75963				2.0125	3.31106
2.0375	6.68982				2.0375	-0.19184				2.0375	0.78626				-1.1925	2.73436				2.0375	3.31185
2.0625	6.7385				2.0625	-0.20315				2.0625	0.7257				-1.1875	2.73274				2.0625	3.31994
2.0875	6.74039				2.0875	-0.19619				2.0875	0.74381				-1.1825	2.73041				2.0875	3.27767
2.1125	6.69528				2.1125	-0.17976				2.1125	0.73174				-1.1775	2.78267				2.1125	3.30809
2.1375	6.72213				2.1375	-0.1927				2.1375	0.78368				-1.1725	2.76419				2.1375	3.32891
2.1625	6.68251				2.1625	-0.20644				2.1625	0.77248				-1.1675	2.75995				2.1625	3.29058
2.1875	6.75348				2.1875	-0.17921				2.1875	0.78526				-1.1625	2.75403				2.1875	3.28283
2.2125	6.70952				2.2125	-0.1891				2.2125	0.80004				-1.1575	2.75848				2.2125	3.26989
2.2375	6.75067				2.2375	-0.20282				2.2375	0.77337				-1.1525	2.72754				2.2375	3.33769
2.2625	6.81296				2.2625	-0.21202				2.2625	0.77265				-1.1475	2.75496				2.2625	3.33703
2.2875	6.72819				2.2875	-0.20437				2.2875	0.76851				-1.1425	2.7672				2.2875	3.37031
2.3125	6.70026				2.3125	-0.19532				2.3125	0.79273				-1.1375	2.76809				2.3125	3.3177
2.3375	6.75178				2.3375	-0.19429				2.3375	0.79025				-1.1325	2.78016				2.3375	3.39179
2.3625	6.77453				2.3625	-0.19072				2.3625	0.76956				-1.1275	2.76728				2.3625	3.31111
2.3875	6.70565				2.3875	-0.18032				2.3875	0.78209				-1.1225	2.75019				2.3875	3.36219
2.4125	6.71487				2.4125	-0.19209				2.4125	0.78034				-1.1175	2.75162				2.4125	3.33557
2.4375	6.72782				2.4375	-0.17468				2.4375	0.77713				-1.1125	2.75588				2.4375	3.35319
2.4625	6.78263				2.4625	-0.19036				2.4625	0.76745				-1.1075	2.75581				2.4625	3.36875
2.4875	6.76258				2.4875	-0.1884				2.4875	0.7654				-1.1025	2.74314				2.4875	3.40217
2.5125	6.75085				2.5125	-0.17266				2.5125	0.79188				-1.0975	2.75258				2.5125	3.36535
2.5375	6.75109				2.5375	-0.18198				2.5375	0.80067				-1.0925	2.73772				2.5375	3.36001
2.5625	6.78457				2.5625	-0.19741				2.5625	0.78151				-1.0875	2.74476				2.5625	3.41215
2.5875	6.78424				2.5875	-0.17845				2.5875	0.76424				-1.0825	2.73544				2.5875	3.36774
2.6125	6.79751				2.6125	-0.19337				2.6125	0.81008				-1.0775	2.73177				2.6125	3.36003
2.6375	6.77341				2.6375	-0.17112				2.6375	0.78865				-1.0725	2.7511				2.6375	3.42481
2.6625	6.73456				2.6625	-0.19393				2.6625	0.79393				-1.0675	2.75028				2.6625	3.43588
2.6875	6.78156				2.6875	-0.18363				2.6875	0.79993				-1.0625	2.75064				2.6875	3.4445
2.7125	6.79228				2.7125	-0.19114				2.7125	0.79614				-1.0575	2.73188				2.7125	3.44768
2.7375	6.8245				2.7375	-0.19801				2.7375	0.80208				-1.0525	2.78063				2.7375	3.41359
2.7625	6.76517				2.7625	-0.18143				2.7625	0.79754				-1.0475	2.75537				2.7625	3.44562
2.7875	6.77315				2.7875	-0.18127				2.7875	0.7934				-1.0425	2.76589				2.7875	3.44286
2.8125	6.76343				2.8125	-0.18298				2.8125	0.78609				-1.0375	2.74083				2.8125	3.42659
2.8375	6.81068				2.8375	-0.17749				2.8375	0.8018				-1.0325	2.7474				2.8375	3.48244
2.8625	6.74389				2.8625	-0.19				2.8625	0.77277				-1.0275	2.78272				2.8625	3.45012
2.8875	6.74369				2.8875	-0.16283				2.8875	0.78263				-1.0225	2.75615				2.8875	3.46495
2.9125	6.86235				2.9125	-0.19976				2.9125	0.78059				-1.0175	2.7711				2.9125	3.4621
2.9375	6.82418				2.9375	-0.16383				2.9375	0.79453				-1.0125	2.73754				2.9375	3.48789
2.9625	6.81014				2.9625	-0.18455				2.9625	0.80591				-1.0075	2.74747				2.9625	3.50458
2.9875	6.83104				2.9875	-0.18005				2.9875	0.79382				-1.0025	2.75052				2.9875	3.5081
3.0125	6.77055				3.0125	-0.17221				3.0125	0.79777				-0.9975	2.71841				3.0125	3.57099
3.0375	6.85937				3.0375	-0.17847				3.0375	0.79235				-0.9925	2.77069				3.0375	3.56311
3.0625	6.82986				3.0625	-0.16979				3.0625	0.79247				-0.9875	2.77112				3.0625	3.52692
3.0875	6.87634				3.0875	-0.1916				3.0875	0.77658				-0.9825	2.7543				3.0875	3.56495
3.1125	6.81619				3.1125	-0.16789				3.1125	0.78685				-0.9775	2.7952				3.1125	3.58623
3.1375	6.82427				3.1375	-0.17521				3.1375	0.79264				-0.9725	2.72276				3.1375	3.59505
3.1625	6.82928				3.1625	-0.16312				3.1625	0.79882				-0.9675	2.71517				3.1625	3.63102
3.1875	6.85534				3.1875	-0.18773				3.1875	0.80527				-0.9625	2.72524				3.1875	3.63642
3.2125	6.866				3.2125	-0.15441				3.2125	0.80829				-0.9575	2.70835				3.2125	3.64432
3.2375	6.86257				3.2375	-0.15349				3.2375	0.79815				-0.9525	2.71745				3.2375	3.70461
3.2625	6.8604				3.2625	-0.15162				3.2625	0.79866				-0.9475	2.7702				3.2625	3.66486
3.2875	6.95281				3.2875	-0.16848				3.2875	0.80318				-0.9425	2.74185				3.2875	3.72034
3.3125	6.8701				3.3125	-0.17408				3.3125	0.80547				-0.9375	2.73769				3.3125	3.76785
3.3375	6.94729				3.3375	-0.16806				3.3375	0.82825				-0.9325	2.74742				3.3375	3.81088
3.3625	6.91054				3.3625	-0.15924				3.3625	0.78185				-0.9275	2.78999				3.3625	3.81784
3.3875	6.98647				3.3875	-0.16458				3.3875	0.79701				-0.9225	2.77069				3.3875	3.89954
3.4125	6.96161				3.4125	-0.15368				3.4125	0.81676				-0.9175	2.71514				3.4125	3.90539
3.4375	6.93082				3.4375	-0.13608				3.4375	0.78294				-0.9125	2.7423				3.4375	3.92676
3.4625	6.99581				3.4625	-0.15738				3.4625	0.81039				-0.9075	2.71505				3.4625	3.96739
3.4875	7.07387				3.4875	-0.17687				3.4875	0.82498				-0.9025	2.7143				3.4875	4.03454
3.5125	6.97549				3.5125	-0.16294				3.5125	0.80614				-0.8975	2.75329				3.5125	4.08375
3.5375	7.06495				3.5375	-0.15638				3.5375	0.80252				-0.8925	2.70762				3.5375	4.09696
3.5625	7.06548				3.5625	-0.17312				3.5625	0.79836				-0.8875	2.78241				3.5625	4.11094
3.5875	7.03393				3.5875	-0.13274				3.5875	0.82199				-0.8825	2.75662				3.5875	4.13078
3.6125	7.04586				3.6125	-0.14292				3.6125	0.79943				-0.8775	2.74977				3.6125	4.16427
3.6375	7.04715				3.6375	-0.16268				3.6375	0.81283				-0.8725	2.74114				3.6375	4.24799
3.6625	7.05974				3.6625	-0.14131				3.6625	0.81634				-0.8675	2.77315				3.6625	4.27853
3.6875	7.06224				3.6875	-0.15481				3.6875	0.80143				-0.8625	2.75653				3.6875	4.19109
3.7125	7.06055				3.7125	-0.15432				3.7125	0.80228				-0.8575	2.77571				3.7125	4.29379
3.7375	7.08707				3.7375	-0.16333				3.7375	0.80634				-0.8525	2.7692				3.7375	4.32617
3.7625	7.0639				3.7625	-0.16306				3.7625	0.82389				-0.8475	2.71599				3.7625	4.32101
3.7875	7.06765				3.7875	-0.15966				3.7875	0.80948				-0.8425	2.72209				3.7875	4.42603
3.8125	7.05619				3.8125	-0.1397				3.8125	0.80708				-0.8375	2.73788				3.8125	4.39359
3.8375	7.13534				3.8375	-0.14762				3.8375	0.84527				-0.8325	2.73542				3.8375	4.41178
3.8625	7.15715				3.8625	-0.15207				3.8625	0.82186				-0.8275	2.7106				3.8625	4.4686
3.8875	7.1084				3.8875	-0.16106				3.8875	0.80383				-0.8225	2.72792				3.8875	4.54168
3.9125	7.11287				3.9125	-0.16467				3.9125	0.82311				-0.8175	2.71115				3.9125	4.5744
3.9375	7.05898				3.9375	-0.13008				3.9375	0.83411				-0.8125	2.74351				3.9375	4.61493
3.9625	7.1096				3.9625	-0.15081				3.9625	0.81159				-0.8075	2.75233				3.9625	4.647
3.9875	7.1578				3.9875	-0.15232				3.9875	0.81147				-0.8025	2.76257				3.9875	4.66732
4.0125	7.11681				4.0125	-0.14973				4.0125	0.84078				-0.7975	2.77482				4.0125	4.67267
4.0375	7.16459				4.0375	-0.12606				4.0375	0.84798				-0.7925	2.74766				4.0375	4.71956
4.0625	7.14172				4.0625	-0.13596				4.0625	0.82489				-0.7875	2.71352				4.0625	4.74013
4.0875	7.192				4.0875	-0.12929				4.0875	0.83894				-0.7825	2.81511				4.0875	4.81927
4.1125	7.18522				4.1125	-0.15341				4.1125	0.83385				-0.7775	2.77256				4.1125	4.90061
4.1375	7.16123				4.1375	-0.14152				4.1375	0.8414				-0.7725	2.73621				4.1375	4.96044
4.1625	7.16715				4.1625	-0.15039				4.1625	0.82045				-0.7675	2.76242				4.1625	4.97819
4.1875	7.23081				4.1875	-0.16166				4.1875	0.83217				-0.7625	2.75928				4.1875	4.95881
4.2125	7.24562				4.2125	-0.13988				4.2125	0.82725				-0.7575	2.75655				4.2125	4.97231
4.2375	7.21417				4.2375	-0.12893				4.2375	0.85619				-0.7525	2.75686				4.2375	5.04098
4.2625	7.21169				4.2625	-0.12447				4.2625	0.83311				-0.7475	2.80463				4.2625	5.13798
4.2875	7.19751				4.2875	-0.12547				4.2875	0.84587				-0.7425	2.7585				4.2875	5.24362
4.3125	7.26623				4.3125	-0.13336				4.3125	0.84516				-0.7375	2.76803				4.3125	5.17668
4.3375	7.19549				4.3375	-0.11163				4.3375	0.86843				-0.7325	2.76718				4.3375	5.26351
4.3625	7.25855				4.3625	-0.12321				4.3625	0.84149				-0.7275	2.75225				4.3625	5.3316
4.3875	7.26065				4.3875	-0.14105				4.3875	0.83889				-0.7225	2.77455				4.3875	5.41827
4.4125	7.29011				4.4125	-0.13485				4.4125	0.84198				-0.7175	2.74373				4.4125	5.40023
4.4375	7.32008				4.4375	-0.12408				4.4375	0.87301				-0.7125	2.79239				4.4375	5.53189
4.4625	7.24693				4.4625	-0.13977				4.4625	0.84849				-0.7075	2.79098				4.4625	5.59014
4.4875	7.39151				4.4875	-0.10902				4.4875	0.8574				-0.7025	2.75682				4.4875	5.62111
4.5125	7.34884				4.5125	-0.11644				4.5125	0.86351				-0.6975	2.74421				4.5125	5.63863
4.5375	7.3163				4.5375	-0.12001				4.5375	0.85249				-0.6925	2.75319				4.5375	5.67965
4.5625	7.33312				4.5625	-0.13996				4.5625	0.86944				-0.6875	2.81576				4.5625	5.80619
4.5875	7.38511				4.5875	-0.1262				4.5875	0.83569				-0.6825	2.79728				4.5875	5.80994
4.6125	7.36579				4.6125	-0.12414				4.6125	0.8605				-0.6775	2.74725				4.6125	5.93139
4.6375	7.37674				4.6375	-0.11686				4.6375	0.85287				-0.6725	2.74675				4.6375	6.00004
4.6625	7.36652				4.6625	-0.11639				4.6625	0.85097				-0.6675	2.71928				4.6625	6.05766
4.6875	7.37374				4.6875	-0.12125				4.6875	0.86132				-0.6625	2.79996				4.6875	6.07794
4.7125	7.46799				4.7125	-0.09539				4.7125	0.8769				-0.6575	2.79232				4.7125	6.22175
4.7375	7.45557				4.7375	-0.11436				4.7375	0.86349				-0.6525	2.79623				4.7375	6.18479
4.7625	7.39699				4.7625	-0.09971				4.7625	0.85796				-0.6475	2.75042				4.7625	6.28352
4.7875	7.51482				4.7875	-0.13517				4.7875	0.88188				-0.6425	2.76854				4.7875	6.32404
4.8125	7.46897				4.8125	-0.07636				4.8125	0.87012				-0.6375	2.78445				4.8125	6.3895
4.8375	7.5247				4.8375	-0.1215				4.8375	0.85895				-0.6325	2.79923				4.8375	6.44812
4.8625	7.43311				4.8625	-0.10218				4.8625	0.86404				-0.6275	2.81089				4.8625	6.44901
4.8875	7.42691				4.8875	-0.09027				4.8875	0.8571				-0.6225	2.72428				4.8875	6.43528
4.9125	7.49626				4.9125	-0.12313				4.9125	0.87816				-0.6175	2.80458				4.9125	6.59717
4.9375	7.42075				4.9375	-0.10387				4.9375	0.8951				-0.6125	2.757				4.9375	6.68921
4.9625	7.42528				4.9625	-0.11947				4.9625	0.84669				-0.6075	2.76948				4.9625	6.59671
4.9875	7.39278				4.9875	-0.09154				4.9875	0.8896				-0.6025	2.87156				4.9875	6.69305
5.0125	7.41051				5.0125	-0.06588				5.0125	0.87283				-0.5975	2.75347				5.0125	6.67235
5.03756	7.39784				5.03756	-0.07592				5.03756	0.87365				-0.5925	2.78483				5.03756	6.77807
5.06275	7.40759				5.06275	-0.10127				5.06275	0.87482				-0.5875	2.73547				5.06275	6.79191
5.08806	7.34318				5.08806	-0.07426				5.08806	0.86309				-0.5825	2.74325				5.08806	6.89324
5.1135	7.38315				5.1135	-0.04584				5.1135	0.85956				-0.5775	2.83216				5.1135	6.88497
5.13907	7.40808				5.13907	-0.09473				5.13907	0.90234				-0.5725	2.77996				5.13907	7.03423
5.16477	7.33336				5.16477	-0.09723				5.16477	0.89204				-0.5675	2.77577				5.16477	7.17438
5.19059	7.40325				5.19059	-0.09294				5.19059	0.88298				-0.5625	2.84195				5.19059	7.08745
5.21654	7.39105				5.21654	-0.08211				5.21654	0.89479				-0.5575	2.88077				5.21654	7.17081
5.24263	7.39386				5.24263	-0.10746				5.24263	0.88309				-0.5525	2.79904				5.24263	7.19114
5.26884	7.38138				5.26884	-0.11211				5.26884	0.90179				-0.5475	2.73139				5.26884	7.25528
5.29518	7.42224				5.29518	-0.076				5.29518	0.86988				-0.5425	2.73971				5.29518	7.38808
5.32166	7.33923				5.32166	-0.05984				5.32166	0.8988				-0.5375	2.83675				5.32166	7.298
5.34827	7.42309				5.34827	-0.09091				5.34827	0.90026				-0.5325	2.83119				5.34827	7.35808
5.37501	7.41942				5.37501	-0.0806				5.37501	0.89828				-0.5275	2.83112				5.37501	7.40673
5.40188	7.38637				5.40188	-0.08153				5.40188	0.91943				-0.5225	2.73622				5.40188	7.34243
5.42889	7.40639				5.42889	-0.07658				5.42889	0.89853				-0.5175	2.833				5.42889	7.18599
5.45604	7.41088				5.45604	-0.07721				5.45604	0.91898				-0.5125	2.74099				5.45604	7.17862
5.48332	7.40538				5.48332	-0.10701				5.48332	0.90431				-0.5075	2.80523				5.48332	7.11312
5.51074	7.39204				5.51074	-0.05069				5.51074	0.9167				-0.5025	2.85457				5.51074	6.96427
5.53829	7.40993				5.53829	-0.05236				5.53829	0.89452				-0.4975	2.85306				5.53829	6.99104
5.56598	7.37672				5.56598	-0.06911				5.56598	0.87989				-0.4925	2.84564				5.56598	6.85137
5.59381	7.43988				5.59381	-0.07676				5.59381	0.89262				-0.4875	2.81057				5.59381	6.80823
5.62178	7.41267				5.62178	-0.06459				5.62178	0.89608				-0.4825	2.8792				5.62178	6.73201
5.64989	7.35642				5.64989	-0.07058				5.64989	0.91527				-0.4775	2.9164				5.64989	6.70154
5.67814	7.40128				5.67814	-0.08288				5.67814	0.91852				-0.4725	2.88166				5.67814	6.63864
5.70653	7.43793				5.70653	-0.05424				5.70653	0.88793				-0.4675	2.81507				5.70653	6.59694
5.73506	7.42905				5.73506	-0.07443				5.73506	0.89142				-0.4625	2.9302				5.73506	6.51187
5.76374	7.46136				5.76374	-0.07142				5.76374	0.93365				-0.4575	2.99829				5.76374	6.49523
5.79256	7.40798				5.79256	-0.06748				5.79256	0.91714				-0.4525	2.99167				5.79256	6.45889
5.82152	7.45558				5.82152	-0.07717				5.82152	0.92873				-0.4475	2.78598				5.82152	6.3944
5.85063	7.44299				5.85063	-0.07719				5.85063	0.9137				-0.4425	2.85613				5.85063	6.38043
5.87988	7.48261				5.87988	-0.0625				5.87988	0.9293				-0.4375	2.95605				5.87988	6.23072
5.90928	7.43902				5.90928	-0.05685				5.90928	0.91373				-0.4325	3.10313				5.90928	6.22186
5.93882	7.42815				5.93882	-0.0583				5.93882	0.9291				-0.4275	3.1446				5.93882	6.24262
5.96852	7.44338				5.96852	-0.0552				5.96852	0.94247				-0.4225	2.78321				5.96852	6.23843
5.99836	7.48283				5.99836	-0.05029				5.99836	0.92493				-0.4175	2.92855				5.99836	6.12918
6.02835	7.49058				6.02835	-0.0666				6.02835	0.91999				-0.4125	2.89358				6.02835	6.17193
6.05849	7.49624				6.05849	-0.05648				6.05849	0.94106				-0.4075	3.01076				6.05849	6.08702
6.08879	7.53193				6.08879	-0.03905				6.08879	0.94337				-0.4025	3.32134				6.08879	6.05003
6.11923	7.5256				6.11923	-0.08159				6.11923	0.93992				-0.3975	2.91624				6.11923	6.13896
6.14983	7.47897				6.14983	-0.0764				6.14983	0.94188				-0.3925	2.83225				6.14983	6.03228
6.18058	7.54094				6.18058	-0.07919				6.18058	0.9358				-0.3875	3.04081				6.18058	6.04871
6.21148	7.49927				6.21148	-0.05907				6.21148	0.95612				-0.3825	3.13993				6.21148	6.00775
6.24254	7.48308				6.24254	-0.06544				6.24254	0.94732				-0.3775	3.29389				6.24254	6.00321
6.27375	7.50706				6.27375	-0.05002				6.27375	0.93448				-0.3725	2.65382				6.27375	5.96982
6.30512	7.51961				6.30512	-0.05557				6.30512	0.95281				-0.3675	2.82769				6.30512	6.03808
6.33664	7.47859				6.33664	-0.04225				6.33664	0.93659				-0.3625	3.07644				6.33664	6.00643
6.36833	7.52323				6.36833	-0.05428				6.36833	0.96605				-0.3575	3.33159				6.36833	5.97175
6.40017	7.48634				6.40017	-0.05933				6.40017	0.95067				-0.3525	3.46664				6.40017	6.04139
6.43217	7.55011				6.43217	-0.06464				6.43217	0.95514				-0.3475	2.69824				6.43217	5.96084
6.46433	7.53738				6.46433	-0.04217				6.46433	0.95457				-0.3425	2.89005				6.46433	5.96177
6.49665	7.49962				6.49665	-0.05267				6.49665	0.96849				-0.3375	3.29165				6.49665	6.0354
6.52914	7.55974				6.52914	-0.03737				6.52914	0.9305				-0.3325	3.56304				6.52914	6.00084
6.56178	7.49949				6.56178	-0.05464				6.56178	0.97575				-0.3275	3.84429				6.56178	6.06033
6.59459	7.54052				6.59459	-0.03824				6.59459	0.96955				-0.3225	2.70679				6.59459	6.04734
6.62756	7.50643				6.62756	-0.02053				6.62756	0.93463				-0.3175	2.96062				6.62756	5.9876
6.6607	7.50908				6.6607	-0.05718				6.6607	0.97884				-0.3125	3.43913				6.6607	5.98196
6.694	7.53017				6.694	-0.06964				6.694	0.94725				-0.3075	3.98276				6.694	6.10454
6.72747	7.50518				6.72747	-0.06276				6.72747	0.94122				-0.3025	4.68182				6.72747	6.01536
6.76111	7.47643				6.76111	-0.04249				6.76111	0.96451				-0.2975	2.50091				6.76111	6.0506
6.79492	7.54267				6.79492	-0.05764				6.79492	0.94275				-0.2925	3.20317				6.79492	6.0118
6.82889	7.52299				6.82889	-0.06858				6.82889	0.94092				-0.2875	3.81086				6.82889	6.05455
6.86304	7.56503				6.86304	-0.06443				6.86304	0.97494				-0.2825	4.6005				6.86304	6.09173
6.89735	7.52633				6.89735	-0.06205				6.89735	0.94975				-0.2775	5.47332				6.89735	6.03974
6.93184	7.48918				6.93184	-0.05109				6.93184	0.95122				-0.2725	2.21407				6.93184	6.0795
6.9665	7.50343				6.9665	-0.05045				6.9665	0.93662				-0.2675	3.31508				6.9665	6.05839
7.00133	7.46244				7.00133	-0.03278				7.00133	0.96012				-0.2625	4.57711				7.00133	6.01719
7.03634	7.5676				7.03634	-0.0691				7.03634	0.93485				-0.2575	6.03111				7.03634	6.0773
7.07152	7.46957				7.07152	-0.05773				7.07152	0.94133				-0.2525	8.02561				7.07152	6.03042
7.10688	7.55261				7.10688	-0.0664				7.10688	0.95472				-0.2475	1.86075				7.10688	6.07252
7.14241	7.54819				7.14241	-0.06582				7.14241	0.94007				-0.2425	3.64769				7.14241	6.05092
7.17812	7.50406				7.17812	-0.07007				7.17812	0.96042				-0.2375	6.12172				7.17812	6.07907
7.21401	7.51454				7.21401	-0.06126				7.21401	0.93204				-0.2325	8.53092				7.21401	6.02189
7.25008	7.5582				7.25008	-0.06061				7.25008	0.94511				-0.2275	10.8971				7.25008	6.04194
7.28633	7.54291				7.28633	-0.06828				7.28633	0.94509				-0.2225	1.18473				7.28633	6.04058
7.32276	7.56972				7.32276	-0.05224				7.32276	0.9387				-0.2175	4.74838				7.32276	5.9485
7.35938	7.50157				7.35938	-0.06244				7.35938	0.95196				-0.2125	8.53864				7.35938	6.04065
7.39618	7.56407				7.39618	-0.08099				7.39618	0.94746				-0.2075	12.3221				7.39618	5.97564
7.43316	7.5676				7.43316	-0.0539				7.43316	0.94556				-0.2025	17.0005				7.43316	5.97522
7.47032	7.5861				7.47032	-0.06476				7.47032	0.95067				-0.1975	1.34153				7.47032	5.96444
7.50767	7.58978				7.50767	-0.07972				7.50767	0.93459				-0.1925	6.39589				7.50767	5.94101
7.54521	7.60338				7.54521	-0.07271				7.54521	0.91636				-0.1875	11.4708				7.54521	5.96194
7.58294	7.63629				7.58294	-0.06909				7.58294	0.92877				-0.1825	18.0265				7.58294	5.93114
7.62085	7.64105				7.62085	-0.05593				7.62085	0.96633				-0.1775	25.4266				7.62085	5.99803
7.65896	7.69807				7.65896	-0.05778				7.65896	0.93137				-0.1725	1.48991				7.65896	5.97121
7.69725	7.67965				7.69725	-0.03504				7.69725	0.976				-0.1675	9.44507				7.69725	6.05643
7.73574	7.72968				7.73574	-0.05224				7.73574	0.95484				-0.1625	18.2893				7.73574	6.10484
7.77442	7.75262				7.77442	-0.06328				7.77442	0.94238				-0.1575	26.3384				7.77442	6.19564
7.81329	7.80966				7.81329	-0.07552				7.81329	0.95795				-0.1525	35.7974				7.81329	6.23516
7.85236	7.93212				7.85236	-0.06709				7.85236	0.92409				-0.1475	3.53012				7.85236	6.27579
7.89162	8.03192				7.89162	-0.08019				7.89162	0.95194				-0.1425	14.0392				7.89162	6.32938
7.93108	8.03197				7.93108	-0.07379				7.93108	0.94507				-0.1375	24.7457				7.93108	6.39457
7.97073	8.1529				7.97073	-0.06908				7.97073	0.91742				-0.1325	36.5885				7.97073	6.38164
8.01058	8.2456				8.01058	-0.07634				8.01058	0.92906				-0.1275	47.5871				8.01058	6.51427
8.05064	8.32661				8.05064	-0.05435				8.05064	0.93374				-0.1225	9.34354				8.05064	6.59411
8.09089	8.43525				8.09089	-0.06811				8.09089	0.92319				-0.1175	22.4961				8.09089	6.74026
8.13134	8.60851				8.13134	-0.06783				8.13134	0.93025				-0.1125	35.4998				8.13134	6.77908
8.172	8.77583				8.172	-0.07185				8.172	0.93029				-0.1075	48.7138				8.172	6.81134
8.21286	8.88936				8.21286	-0.06997				8.21286	0.92296				-0.1025	62.405				8.21286	7.04751
8.25393	9.03578				8.25393	-0.07496				8.25393	0.94107				-0.0975	19.5463				8.25393	7.07537
8.2952	9.21156				8.2952	-0.0747				8.2952	0.9411				-0.0925	33.4728				8.2952	7.26866
8.33667	9.39437				8.33667	-0.0579				8.33667	0.92598				-0.0875	47.8588				8.33667	7.41289
8.37835	9.60442				8.37835	-0.0569				8.37835	0.95393				-0.0825	62.0986				8.37835	7.57119
8.42025	9.79741				8.42025	-0.06077				8.42025	0.94179				-0.0775	77.4554				8.42025	7.78841
8.46235	9.89371				8.46235	-0.07723				8.46235	0.91825				-0.0725	35.4857				8.46235	7.93351
8.50466	10.1864				8.50466	-0.09347				8.50466	0.92622				-0.0675	49.1128				8.50466	8.10474
8.54718	10.314				8.54718	-0.08162				8.54718	0.93488				-0.0625	61.8468				8.54718	8.22409
8.58992	10.6009				8.58992	-0.10135				8.58992	0.93187				-0.0575	75.027				8.58992	8.35688
8.63287	10.7285				8.63287	-0.06361				8.63287	0.91509				-0.0525	87.9993				8.63287	8.55984
8.67603	10.8515				8.67603	-0.07927				8.67603	0.92941				-0.0475	55.499				8.67603	8.75793
8.71941	11.0319				8.71941	-0.08092				8.71941	0.90006				-0.0425	63.8611				8.71941	8.90074
8.76301	11.2096				8.76301	-0.09184				8.76301	0.92696				-0.0375	71.453				8.76301	8.96751
8.80682	11.2684				8.80682	-0.08366				8.80682	0.91164				-0.0325	79.781				8.80682	8.9971
8.85086	11.374				8.85086	-0.05662				8.85086	0.90516				-0.0275	85.3925				8.85086	9.10591
8.89511	11.3783				8.89511	-0.09148				8.89511	0.90416				-0.0225	70.7712				8.89511	9.10259
8.93959	11.3847				8.93959	-0.10148				8.93959	0.93425				-0.0175	71.1562				8.93959	9.13944
8.98429	11.2935				8.98429	-0.07386				8.98429	0.91873				-0.0125	71.0991				8.98429	9.13395
9.02921	11.3143				9.02921	-0.07738				9.02921	0.92755				-0.0075	66.9069				9.02921	9.02098
9.07435	11.1484				9.07435	-0.08837				9.07435	0.90304				-0.0025	63.1973				9.07435	8.82924
9.11973	11.1352				9.11973	-0.10112				9.11973	0.90506				0.0025	74.3287				9.11973	8.92098
9.16532	11.0158				9.16532	-0.09873				9.16532	0.91596				0.0075	67.5103				9.16532	8.84421
9.21115	10.9116				9.21115	-0.0758				9.21115	0.90613				0.0125	58.2119				9.21115	8.69177
9.25721	10.8741				9.25721	-0.09914				9.25721	0.88353				0.0175	47.748				9.25721	8.65693
9.30349	10.7905				9.30349	-0.08827				9.30349	0.90031				0.0225	37.3562				9.30349	8.52966
9.35001	10.7021				9.35001	-0.08142				9.35001	0.90783				0.0275	67.8043				9.35001	8.52006
9.39676	10.6941				9.39676	-0.09066				9.39676	0.90121				0.0325	54.7139				9.39676	8.50695
9.44374	10.6782				9.44374	-0.11002				9.44374	0.89031				0.0375	42.3489				9.44374	8.46312
9.49096	10.6139				9.49096	-0.09982				9.49096	0.87862				0.0425	29.0339				9.49096	8.44596
9.53842	10.6685				9.53842	-0.09895				9.53842	0.89554				0.0475	16.6937				9.53842	8.40701
9.58611	10.7017				9.58611	-0.10993				9.58611	0.88424				0.0525	57.8068				9.58611	8.3635
9.63404	10.6832				9.63404	-0.11473				9.63404	0.89291				0.0575	44.7041				9.63404	8.47922
9.68221	10.7507				9.68221	-0.10399				9.68221	0.87196				0.0625	27.5562				9.68221	8.53897
9.73062	10.8026				9.73062	-0.09927				9.73062	0.89247				0.0675	12.3926				9.73062	8.46648
9.77928	10.9102				9.77928	-0.10894				9.77928	0.88075				0.0725	-1.00763				9.77928	8.53433
9.82817	10.8351				9.82817	-0.09126				9.82817	0.87157				0.0775	46.3237				9.82817	8.53788
9.87731	10.789				9.87731	-0.11407				9.87731	0.89256				0.0825	32.4327				9.87731	8.55264
9.9267	10.8653				9.9267	-0.09752				9.9267	0.87631				0.0875	18.2145				9.9267	8.51102
9.97633	10.8377				9.97633	-0.09573				9.97633	0.88718				0.0925	3.51764				9.97633	8.55338
10.0262	10.8293				10.0262	-0.10239				10.0262	0.88106				0.0975	-10.3004				10.0262	8.53671
10.0763	10.7922				10.0763	-0.08044				10.0763	0.89286				0.1025	33.8746				10.0763	8.45263
10.1267	10.7304				10.1267	-0.09218				10.1267	0.87837				0.1075	21.9802				10.1267	8.41199
10.1774	10.7206				10.1774	-0.10792				10.1774	0.87881				0.1125	10.4052				10.1774	8.39137
10.2282	10.5819				10.2282	-0.13108				10.2282	0.88383				0.1175	-0.95291				10.2282	8.30531
10.2794	10.4454				10.2794	-0.11558				10.2794	0.89178				0.1225	-11.0944				10.2794	8.11339
10.3308	10.3792				10.3308	-0.08311				10.3308	0.88351				0.1275	22.1273				10.3308	8.01079
10.3824	10.2728				10.3824	-0.08382				10.3824	0.87864				0.1325	13.6255				10.3824	7.89505
10.4344	10.077				10.4344	-0.12019				10.4344	0.87974				0.1375	5.38793				10.4344	7.73323
10.4865	10.0324				10.4865	-0.1128				10.4865	0.90213				0.1425	-2.08375				10.4865	7.59452
10.539	9.83796				10.539	-0.08855				10.539	0.88421				0.1475	-8.28706				10.539	7.46847
10.5917	9.65601				10.5917	-0.10733				10.5917	0.88811				0.1525	13.8555				10.5917	7.33839
10.6446	9.56218				10.6446	-0.10015				10.6446	0.8915				0.1575	8.45554				10.6446	7.13341
10.6978	9.42605				10.6978	-0.12027				10.6978	0.89411				0.1625	3.826				10.6978	7.01392
10.7513	9.22699				10.7513	-0.1076				10.7513	0.87889				0.1675	-0.74112				10.7513	6.857
10.8051	9.1488				10.8051	-0.14779				10.8051	0.89007				0.1725	-4.71102				10.8051	6.79185
10.8591	9.01128				10.8591	-0.10819				10.8591	0.8897				0.1775	9.3804				10.8591	6.72707
10.9134	8.88834				10.9134	-0.13067				10.9134	0.88563				0.1825	6.00601				10.9134	6.57145
10.968	8.83406				10.968	-0.12156				10.968	0.90373				0.1875	3.62152				10.968	6.46743
11.0228	8.7468				11.0228	-0.11061				11.0228	0.89836				0.1925	0.72893				11.0228	6.39788
11.0779	8.7121				11.0779	-0.10231				11.0779	0.91075				0.1975	-0.91196				11.0779	6.29649
11.1333	8.60342				11.1333	-0.10903				11.1333	0.90502				0.2025	5.92612				11.1333	6.30529
11.189	8.61534				11.189	-0.10328				11.189	0.89163				0.2075	4.66949				11.189	6.16764
11.2449	8.52317				11.2449	-0.10347				11.2449	0.91437				0.2125	3.16293				11.2449	6.16879
11.3011	8.59931				11.3011	-0.1181				11.3011	0.9239				0.2175	2.30818				11.3011	6.22007
11.3577	8.61247				11.3577	-0.11756				11.3577	0.89304				0.2225	1.46962				11.3577	6.2107
11.4144	8.58805				11.4144	-0.11933				11.4144	0.9142				0.2275	4.26014				11.4144	6.24138
11.4715	8.59853				11.4715	-0.07184				11.4715	0.94101				0.2325	3.88211				11.4715	6.19916
11.5289	8.69916				11.5289	-0.10684				11.5289	0.92416				0.2375	3.61539				11.5289	6.30539
11.5865	8.71558				11.5865	-0.10497				11.5865	0.93507				0.2425	3.22399				11.5865	6.33526
11.6444	8.79518				11.6444	-0.11661				11.6444	0.94695				0.2475	2.62602				11.6444	6.38041
11.7027	8.83577				11.7027	-0.06553				11.7027	0.93505				0.2525	3.6074				11.7027	6.41598
11.7612	9.00781				11.7612	-0.10515				11.7612	0.93208				0.2575	3.9694				11.7612	6.46621
11.82	9.08002				11.82	-0.10371				11.82	0.9222				0.2625	3.41354				11.82	6.53059
11.8791	9.09837				11.8791	-0.08806				11.8791	0.90713				0.2675	3.04981				11.8791	6.63666
11.9385	9.30637				11.9385	-0.09038				11.9385	0.90896				0.2725	3.02879				11.9385	6.6632
11.9982	9.38724				11.9982	-0.07854				11.9982	0.91097				0.2775	3.47936				11.9982	6.77374
12.0582	9.52188				12.0582	-0.0919				12.0582	0.89225				0.2825	3.57685				12.0582	6.92959
12.1185	9.60916				12.1185	-0.11547				12.1185	0.91233				0.2875	3.4567				12.1185	6.99407
12.179	9.68811				12.179	-0.07097				12.179	0.88739				0.2925	3.4692				12.179	6.97142
12.2399	9.82963				12.2399	-0.09277				12.2399	0.90945				0.2975	3.22823				12.2399	7.08932
12.3011	10.0209				12.3011	-0.07431				12.3011	0.8898				0.3025	3.55106				12.3011	7.15794
12.3626	10.1472				12.3626	-0.09852				12.3626	0.9122				0.3075	3.43632				12.3626	7.27103
12.4245	10.3096				12.4245	-0.08549				12.4245	0.87847				0.3125	3.55903				12.4245	7.25473
12.4866	10.4687				12.4866	-0.09236				12.4866	0.86784				0.3175	3.63431				12.4866	7.32209
12.549	10.6981				12.549	-0.08124				12.549	0.88271				0.3225	2.85492				12.549	7.37887
12.6118	10.7553				12.6118	-0.08803				12.6118	0.90188				0.3275	3.784				12.6118	7.39106
12.6748	10.9974				12.6748	-0.11465				12.6748	0.8738				0.3325	3.53446				12.6748	7.40621
12.7382	11.1802				12.7382	-0.11203				12.7382	0.86568				0.3375	3.57267				12.7382	7.42173
12.8019	11.2253				12.8019	-0.09339				12.8019	0.86412				0.3425	3.2236				12.8019	7.40281
12.8659	11.4534				12.8659	-0.12104				12.8659	0.86246				0.3475	2.75231				12.8659	7.49332
12.9302	11.765				12.9302	-0.1076				12.9302	0.84526				0.3525	3.73652				12.9302	7.43484
12.9949	11.9262				12.9949	-0.11593				12.9949	0.89711				0.3575	3.42347				12.9949	7.58722
13.0599	12.09				13.0599	-0.13217				13.0599	0.85959				0.3625	3.16131				13.0599	7.62775
13.1252	12.4531				13.1252	-0.14058				13.1252	0.84988				0.3675	2.83245				13.1252	7.80006
13.1908	12.9214				13.1908	-0.09594				13.1908	0.83459				0.3725	2.84705				13.1908	7.96183
13.2567	13.2233				13.2567	-0.1253				13.2567	0.82719				0.3775	3.87424				13.2567	8.13268
13.323	13.6414				13.323	-0.14708				13.323	0.82746				0.3825	3.54597				13.323	8.49428
13.3896	14.2856				13.3896	-0.12082				13.3896	0.81894				0.3875	3.27992				13.3896	8.81732
13.4566	14.8063				13.4566	-0.15329				13.4566	0.85084				0.3925	2.84299				13.4566	9.24936
13.5239	15.4956				13.5239	-0.11562				13.5239	0.82215				0.3975	2.4294				13.5239	9.86234
13.5915	16.2557				13.5915	-0.17029				13.5915	0.82347				0.4025	3.82245				13.5915	10.3994
13.6594	16.9444				13.6594	-0.16297				13.6594	0.8235				0.4075	3.46803				13.6594	11.0352
13.7277	17.6163				13.7277	-0.1393				13.7277	0.84111				0.4125	3.02594				13.7277	11.5698
13.7964	18.378				13.7964	-0.11812				13.7964	0.8164				0.4175	2.70686				13.7964	12.2576
13.8654	18.8148				13.8654	-0.16829				13.8654	0.8338				0.4225	2.09592				13.8654	12.902
13.9347	19.4145				13.9347	-0.1601				13.9347	0.82959				0.4275	3.73052				13.9347	13.4358
14.0044	19.8859				14.0044	-0.15325				14.0044	0.81257				0.4325	3.46523				14.0044	14.1887
14.0744	20.426				14.0744	-0.15634				14.0744	0.81857				0.4375	2.89053				14.0744	14.6136
14.1447	21.2375				14.1447	-0.13377				14.1447	0.81384				0.4425	2.59454				14.1447	15.0854
14.2155	22.1997				14.2155	-0.15547				14.2155	0.81766				0.4475	2.27683				14.2155	15.4478
14.2865	23.5327				14.2865	-0.14801				14.2865	0.76557				0.4525	3.57969				14.2865	15.7497
14.358	25.2811				14.358	-0.14067				14.358	0.80373				0.4575	3.14645				14.358	15.8466
14.4298	27.2091				14.4298	-0.1579				14.4298	0.81084				0.4625	3.10236				14.4298	15.954
14.5019	28.5349				14.5019	-0.11548				14.5019	0.78558				0.4675	2.69018				14.5019	15.7038
14.5744	28.8504				14.5744	-0.15194				14.5744	0.78647				0.4725	2.41917				14.5744	15.1749
14.6473	27.6381				14.6473	-0.14933				14.6473	0.80561				0.4775	3.38603				14.6473	14.3949
14.7205	25.2802				14.7205	-0.15184				14.7205	0.83061				0.4825	3.24987				14.7205	13.4002
14.7941	22.7526				14.7941	-0.13314				14.7941	0.81699				0.4875	3.13709				14.7941	12.6572
14.8681	20.6185				14.8681	-0.14111				14.8681	0.84576				0.4925	2.47601				14.8681	12.0843
14.9425	19.0708				14.9425	-0.12125				14.9425	0.78748				0.4975	2.38475				14.9425	11.7213
15.0172	17.8772				15.0172	-0.12034				15.0172	0.83531				0.5025	3.32426				15.0172	11.2009
15.0923	16.7471				15.0923	-0.10982				15.0923	0.78622				0.5075	3.08749				15.0923	10.7847
15.1677	15.7835				15.1677	-0.15564				15.1677	0.76643				0.5125	2.9839				15.1677	10.2404
15.2436	14.8224				15.2436	-0.12029				15.2436	0.79615				0.5175	2.5125				15.2436	9.71769
15.3198	13.9668				15.3198	-0.13844				15.3198	0.82622				0.5225	2.4208				15.3198	9.11473
15.3964	13.2938				15.3964	-0.10174				15.3964	0.77572				0.5275	3.20808				15.3964	8.55008
15.4733	12.6646				15.4733	-0.08851				15.4733	0.79847				0.5325	2.92365				15.4733	8.14854
15.5507	12.2849				15.5507	-0.09869				15.5507	0.79663				0.5375	2.84829				15.5507	7.80581
15.6285	11.938				15.6285	-0.10531				15.6285	0.77851				0.5425	2.72757				15.6285	7.55115
15.7066	11.7031				15.7066	-0.12006				15.7066	0.82719				0.5475	2.57888				15.7066	7.26185
15.7851	11.5904				15.7851	-0.13597				15.7851	0.80105				0.5525	3.08365				15.7851	7.09503
15.8641	11.506				15.8641	-0.15857				15.8641	0.76718				0.5575	2.89404				15.8641	6.94399
15.9434	11.3365				15.9434	-0.10769				15.9434	0.81484				0.5625	2.79975				15.9434	6.73625
16.0231	11.1773				16.0231	-0.12466				16.0231	0.83988				0.5675	2.63667				16.0231	6.64513
16.1032	11.2639				16.1032	-0.13471				16.1032	0.78449				0.5725	2.65918				16.1032	6.48713
16.1837	11.1652				16.1837	-0.14118				16.1837	0.77481				0.5775	2.9215				16.1837	6.4422
16.2647	11.0305				16.2647	-0.1396				16.2647	0.80414				0.5825	2.84193				16.2647	6.31332
16.346	11.0055				16.346	-0.10272				16.346	0.77757				0.5875	2.73185				16.346	6.24612
16.4277	10.8143				16.4277	-0.0692				16.4277	0.76412				0.5925	2.68464				16.4277	6.15278
16.5099	10.7929				16.5099	-0.11822				16.5099	0.79594				0.5975	2.63074				16.5099	6.13879
16.5924	10.8448				16.5924	-0.10107				16.5924	0.7691				0.6025	2.90898				16.5924	6.12323
16.6754	10.7286				16.6754	-0.09341				16.6754	0.77357				0.6075	2.87178				16.6754	6.13026
16.7587	10.7937				16.7587	-0.14195				16.7587	0.74127				0.6125	2.78048				16.7587	6.17464
16.8425	10.6103				16.8425	-0.09946				16.8425	0.78561				0.6175	2.77202				16.8425	6.06324
16.9267	10.5593				16.9267	-0.09893				16.9267	0.74479				0.6225	2.77601				16.9267	6.1892
17.0114	10.5827				17.0114	-0.08672				17.0114	0.77404				0.6275	2.76148				17.0114	6.144
17.0964	10.5455				17.0964	-0.12759				17.0964	0.83788				0.6325	2.74482				17.0964	6.17928
17.1819	10.4621				17.1819	-0.10334				17.1819	0.7374				0.6375	2.64517				17.1819	6.17084
17.2678	10.4587				17.2678	-0.09662				17.2678	0.77594				0.6425	2.69014				17.2678	6.20875
17.3542	10.4347				17.3542	-0.07982				17.3542	0.75436				0.6475	2.71973				17.3542	6.23236
17.4409	10.4703				17.4409	-0.1074				17.4409	0.7643				0.6525	2.77703				17.4409	6.19966
17.5281	10.4863				17.5281	-0.09966				17.5281	0.76033				0.6575	2.70848				17.5281	6.21944
17.6158	10.4292				17.6158	-0.11785				17.6158	0.7365				0.6625	2.73357				17.6158	6.33712
17.7039	10.4692				17.7039	-0.10026				17.7039	0.77502				0.6675	2.69715				17.7039	6.43024
17.7924	10.6226				17.7924	-0.11548				17.7924	0.7781				0.6725	2.74431				17.7924	6.48569
17.8813	10.5622				17.8813	-0.09598				17.8813	0.77006				0.6775	2.74419				17.8813	6.50419
17.9707	10.5709				17.9707	-0.12001				17.9707	0.71719				0.6825	2.72113				17.9707	6.56235
18.0606	10.6818				18.0606	-0.10022				18.0606	0.78686				0.6875	2.70159				18.0606	6.68923
18.1509	10.7246				18.1509	-0.12008				18.1509	0.78676				0.6925	2.72353				18.1509	6.72109
18.2417	10.7846				18.2417	-0.14054				18.2417	0.77421				0.6975	2.76681				18.2417	6.81591
18.3329	10.7392				18.3329	-0.0904				18.3329	0.76919				0.7025	2.75876				18.3329	6.89885
18.4245	10.8043				18.4245	-0.0572				18.4245	0.75624				0.7075	2.79513				18.4245	6.99227
18.5167	10.9653				18.5167	-0.09053				18.5167	0.77651				0.7125	2.744				18.5167	7.10718
18.6092	10.9364				18.6092	-0.10473				18.6092	0.78107				0.7175	2.7952				18.6092	7.20189
18.7023	11.0821				18.7023	-0.13283				18.7023	0.77497				0.7225	2.77645				18.7023	7.39821
18.7958	11.1975				18.7958	-0.10128				18.7958	0.739				0.7275	2.79195				18.7958	7.51658
18.8898	11.275				18.8898	-0.10448				18.8898	0.77347				0.7325	2.69412				18.8898	7.66293
18.9842	11.236				18.9842	-0.06286				18.9842	0.77186				0.7375	2.76207				18.9842	7.75958
19.0791	11.4207				19.0791	-0.10335				19.0791	0.79833				0.7425	2.72598				19.0791	7.99476
19.1745	11.491				19.1745	-0.09772				19.1745	0.77144				0.7475	2.69312				19.1745	8.137
19.2704	11.5495				19.2704	-0.11361				19.2704	0.75627				0.7525	2.80075				19.2704	8.23417
19.3668	11.6731				19.3668	-0.14483				19.3668	0.73079				0.7575	2.72914				19.3668	8.39911
19.4636	11.7298				19.4636	-0.12912				19.4636	0.7356				0.7625	2.66997				19.4636	8.48309
19.5609	11.7861				19.5609	-0.09693				19.5609	0.82909				0.7675	2.68336				19.5609	8.52641
19.6587	11.8934				19.6587	-0.10582				19.6587	0.73629				0.7725	2.645				19.6587	8.66205
19.757	11.8276				19.757	-0.12806				19.757	0.78952				0.7775	2.7				19.757	8.71596
19.8558	11.8647				19.8558	-0.11612				19.8558	0.7516				0.7825	2.76803				19.8558	8.76784
19.9551	11.9622				19.9551	-0.13163				19.9551	0.77545				0.7875	2.71546				19.9551	8.61373
20.0549	11.9654				20.0549	-0.13448				20.0549	0.72046				0.7925	2.74271				20.0549	8.6771
20.1551	11.9038				20.1551	-0.13814				20.1551	0.7886				0.7975	2.77507				20.1551	8.60812
20.2559	12.0456				20.2559	-0.16592				20.2559	0.76242				0.8025	2.76237				20.2559	8.53157
20.3572	11.9379				20.3572	-0.14677				20.3572	0.79645				0.8075	2.72128				20.3572	8.47718
20.459	11.9345				20.459	-0.11606				20.459	0.78398				0.8125	2.74112				20.459	8.362
20.5613	11.944				20.5613	-0.14901				20.5613	0.83951				0.8175	2.7584				20.5613	8.27272
20.6641	11.9581				20.6641	-0.13944				20.6641	0.75444				0.8225	2.68927				20.6641	8.24304
20.7674	11.9552				20.7674	-0.16082				20.7674	0.79388				0.8275	2.67917				20.7674	8.23758
20.8712	11.8541				20.8712	-0.14443				20.8712	0.76328				0.8325	2.77008				20.8712	8.059
20.9756	11.9097				20.9756	-0.11465				20.9756	0.81804				0.8375	2.68994				20.9756	8.12207
21.0805	11.9118				21.0805	-0.14718				21.0805	0.80838				0.8425	2.76098				21.0805	8.03132
21.1859	11.9995				21.1859	-0.1624				21.1859	0.7815				0.8475	2.72831				21.1859	8.06054
21.2918	11.9704				21.2918	-0.16295				21.2918	0.77293				0.8525	2.7567				21.2918	8.03514
21.3983	12.0565				21.3983	-0.1866				21.3983	0.79776				0.8575	2.7045				21.3983	8.15494
21.5052	12.0508				21.5052	-0.16504				21.5052	0.78432				0.8625	2.71773				21.5052	8.08082
21.6128	12.1569				21.6128	-0.17018				21.6128	0.76116				0.8675	2.67943				21.6128	8.14763
21.7208	12.2011				21.7208	-0.18666				21.7208	0.77305				0.8725	2.6602				21.7208	8.15899
21.8294	12.3089				21.8294	-0.17379				21.8294	0.77421				0.8775	2.74492				21.8294	8.20309
21.9386	12.2977				21.9386	-0.15972				21.9386	0.78766				0.8825	2.78319				21.9386	8.30467
22.0483	12.3626				22.0483	-0.16162				22.0483	0.79356				0.8875	2.7742				22.0483	8.28403
22.1585	12.4874				22.1585	-0.17625				22.1585	0.79353				0.8925	2.78556				22.1585	8.4535
22.2693	12.5192				22.2693	-0.15007				22.2693	0.81167				0.8975	2.81985				22.2693	8.4554
22.3807	12.653				22.3807	-0.16256				22.3807	0.7892				0.9025	2.71174				22.3807	8.4679
22.4926	12.6331				22.4926	-0.16507				22.4926	0.81328				0.9075	2.71124				22.4926	8.45415
22.605	12.7435				22.605	-0.13896				22.605	0.80841				0.9125	2.7434				22.605	8.51699
22.7181	12.7827				22.7181	-0.15255				22.7181	0.79884				0.9175	2.75496				22.7181	8.55977
22.8316	12.8908				22.8316	-0.16505				22.8316	0.82259				0.9225	2.70591				22.8316	8.58805
22.9458	12.9139				22.9458	-0.14972				22.9458	0.80554				0.9275	2.74684				22.9458	8.61176
23.0605	13.0064				23.0605	-0.17677				23.0605	0.82418				0.9325	2.66033				23.0605	8.78169
23.1758	13.0623				23.1758	-0.17556				23.1758	0.81354				0.9375	2.74388				23.1758	8.80603
23.2917	13.1455				23.2917	-0.13794				23.2917	0.81469				0.9425	2.75057				23.2917	8.82357
23.4082	13.2419				23.4082	-0.13146				23.4082	0.83657				0.9475	2.70687				23.4082	8.95343
23.5252	13.3243				23.5252	-0.15253				23.5252	0.83544				0.9525	2.70188				23.5252	9.05998
23.6428	13.3995				23.6428	-0.14785				23.6428	0.83851				0.9575	2.69351				23.6428	9.1287
23.7611	13.5184				23.7611	-0.16505				23.7611	0.82826				0.9625	2.73455				23.7611	9.1996
23.8799	13.6077				23.8799	-0.1736				23.8799	0.81382				0.9675	2.703				23.8799	9.35843
23.9993	13.5746				23.9993	-0.16419				23.9993	0.81477				0.9725	2.75882				23.9993	9.34954
24.1193	13.6868				24.1193	-0.1499				24.1193	0.81085				0.9775	2.66954				24.1193	9.3963
24.2398	13.5398				24.2398	-0.14843				24.2398	0.80364				0.9825	2.70431				24.2398	9.32195
24.361	13.5816				24.361	-0.16189				24.361	0.82958				0.9875	2.72436				24.361	9.31218
24.4829	13.4314				24.4829	-0.13287				24.4829	0.83894				0.9925	2.75704				24.4829	9.25545
24.6053	13.4308				24.6053	-0.15667				24.6053	0.8298				0.9975	2.72775				24.6053	9.17627
24.7283	13.3222				24.7283	-0.14719				24.7283	0.83739				1.0025	2.6968				24.7283	9.04111
24.8519	13.1721				24.8519	-0.16691				24.8519	0.82163				1.0075	2.71983				24.8519	8.87785
24.9762	12.916				24.9762	-0.14768				24.9762	0.85742				1.0125	2.69734				24.9762	8.66915
25.1011	12.7432				25.1011	-0.15998				25.1011	0.84644				1.0175	2.68589				25.1011	8.55339
25.2266	12.6283				25.2266	-0.15439				25.2266	0.84804				1.0225	2.69024				25.2266	8.40878
25.3527	12.5534				25.3527	-0.1622				25.3527	0.8317				1.0275	2.68433				25.3527	8.28858
25.4795	12.5135				25.4795	-0.14062				25.4795	0.85991				1.0325	2.78043				25.4795	8.16274
25.6069	12.4052				25.6069	-0.15042				25.6069	0.83347				1.0375	2.70325				25.6069	8.09608
25.7349	12.3447				25.7349	-0.14009				25.7349	0.844				1.0425	2.69871				25.7349	8.08605
25.8636	12.3202				25.8636	-0.14498				25.8636	0.85027				1.0475	2.7195				25.8636	8.07718
25.9929	12.4202				25.9929	-0.15936				25.9929	0.84732				1.0525	2.76608				25.9929	8.13387
26.1229	12.4049				26.1229	-0.16065				26.1229	0.82678				1.0575	2.72688				26.1229	8.12963
26.2535	12.4602				26.2535	-0.14751				26.2535	0.84978				1.0625	2.76436				26.2535	8.16033
26.3847	12.5339				26.3847	-0.15209				26.3847	0.84326				1.0675	2.75054				26.3847	8.15937
26.5167	12.4865				26.5167	-0.11525				26.5167	0.84977				1.0725	2.6556				26.5167	8.16764
26.6493	12.5392				26.6493	-0.10557				26.6493	0.86876				1.0775	2.68445				26.6493	8.20134
26.7825	12.596				26.7825	-0.08176				26.7825	0.89626				1.0825	2.71002				26.7825	8.27191
26.9164	12.7093				26.9164	-0.135				26.9164	0.87385				1.0875	2.70558				26.9164	8.29973
27.051	12.8837				27.051	-0.10488				27.051	0.89782				1.0925	2.69356				27.051	8.45491
27.1863	12.9971				27.1863	-0.11352				27.1863	0.88239				1.0975	2.69189				27.1863	8.51357
27.3222	13.0789				27.3222	-0.12707				27.3222	0.90209				1.1025	2.72825				27.3222	8.50059
27.4588	13.1595				27.4588	-0.11396				27.4588	0.87762				1.1075	2.77507				27.4588	8.55498
27.5961	13.2886				27.5961	-0.1466				27.5961	0.85631				1.1125	2.75392				27.5961	8.67861
27.7341	13.4285				27.7341	-0.12566				27.7341	0.8734				1.1175	2.74113				27.7341	8.73991
27.8727	13.5755				27.8727	-0.13287				27.8727	0.83473				1.1225	2.67579				27.8727	8.8229
28.0121	13.7703				28.0121	-0.1607				28.0121	0.84149				1.1275	2.69343				28.0121	8.96515
28.1522	14.0552				28.1522	-0.19038				28.1522	0.81046				1.1325	2.69268				28.1522	9.27048
28.2929	14.2638				28.2929	-0.16704				28.2929	0.81818				1.1375	2.72454				28.2929	9.54855
28.4344	14.6011				28.4344	-0.17107				28.4344	0.81519				1.1425	2.67552				28.4344	9.94501
28.5766	15.1118				28.5766	-0.20027				28.5766	0.82922				1.1475	2.75799				28.5766	10.4553
28.7194	15.6054				28.7194	-0.17729				28.7194	0.8092				1.1525	2.72746				28.7194	10.9652
28.863	16.161				28.863	-0.19044				28.863	0.81545				1.1575	2.72414				28.863	11.4452
29.0074	16.4395				29.0074	-0.14336				29.0074	0.82525				1.1625	2.70337				29.0074	11.7754
29.1524	16.5924				29.1524	-0.18939				29.1524	0.83907				1.1675	2.69605				29.1524	11.8938
29.2982	16.2969				29.2982	-0.16309				29.2982	0.83099				1.1725	2.7292				29.2982	11.3874
29.4446	15.7911				29.4446	-0.17587				29.4446	0.84799				1.1775	2.71093				29.4446	10.8527
29.5919	15.1539				29.5919	-0.16743				29.5919	0.85182				1.1825	2.70891				29.5919	10.1978
29.7398	14.7948				29.7398	-0.17531				29.7398	0.84616				1.1875	2.66645				29.7398	9.80251
29.8885	14.3099				29.8885	-0.1757				29.8885	0.87298				1.1925	2.7581				29.8885	9.45068
30.038	14.0485				30.038	-0.16657				30.038	0.84402				1.1975	2.73727				30.038	9.09196
30.1882	13.8318				30.1882	-0.16321				30.1882	0.84877				1.2025	2.70539				30.1882	8.81981
30.3391	13.7465				30.3391	-0.16517				30.3391	0.86309				1.2075	2.73382				30.3391	8.59084
30.4908	13.5576				30.4908	-0.16788				30.4908	0.85327				1.2125	2.78726				30.4908	8.47785
30.6432	13.5563				30.6432	-0.16162				30.6432	0.87228				1.2175	2.70251				30.6432	8.31524
30.7965	13.4568				30.7965	-0.14366				30.7965	0.86641				1.2225	2.73015				30.7965	8.28785
30.9504	13.2954				30.9504	-0.14995				30.9504	0.88208				1.2275	2.68592				30.9504	8.21491
31.1052	13.2638				31.1052	-0.14169				31.1052	0.89133				1.2325	2.68753				31.1052	8.11616
31.2607	13.219				31.2607	-0.1617				31.2607	0.88853				1.2375	2.76324				31.2607	8.18681
31.417	13.1667				31.417	-0.16217				31.417	0.86818				1.2425	2.72362				31.417	8.18165
31.5741	13.2062				31.5741	-0.16037				31.5741	0.8896				1.2475	2.67862				31.5741	8.20492
31.732	13.1397				31.732	-0.18942				31.732	0.87552				1.2525	2.6727				31.732	8.21795
31.8906	13.1191				31.8906	-0.17962				31.8906	0.86818				1.2575	2.69975				31.8906	8.28644
32.0501	13.1075				32.0501	-0.16944				32.0501	0.8875				1.2625	2.67922				32.0501	8.30066
32.2103	13.1714				32.2103	-0.16902				32.2103	0.90075				1.2675	2.74353				32.2103	8.37836
32.3714	13.0937				32.3714	-0.15724				32.3714	0.89696				1.2725	2.71996				32.3714	8.37399
32.5333	13.0835				32.5333	-0.17888				32.5333	0.89316				1.2775	2.65441				32.5333	8.50145
32.6959	13.0754				32.6959	-0.16295				32.6959	0.89604				1.2825	2.67019				32.6959	8.49892
32.8594	13.1264				32.8594	-0.16592				32.8594	0.87453				1.2875	2.68007				32.8594	8.62316
33.0237	13.1963				33.0237	-0.1662				33.0237	0.89312				1.2925	2.69036				33.0237	8.66914
33.1888	13.248				33.1888	-0.1422				33.1888	0.86507				1.2975	2.75921				33.1888	8.76357
33.3548	13.2897				33.3548	-0.13299				33.3548	0.90956				1.3025	2.74395				33.3548	8.95484
33.5215	13.3074				33.5215	-0.13713				33.5215	0.90879				1.3075	2.72041				33.5215	9.00244
33.6891	13.3903				33.6891	-0.12246				33.6891	0.89681				1.3125	2.70821				33.6891	9.04995
33.8576	13.4399				33.8576	-0.13881				33.8576	0.88605				1.3175	2.66898				33.8576	9.26409
34.0269	13.447				34.0269	-0.12247				34.0269	0.90774				1.3225	2.74067				34.0269	9.31417
34.197	13.4675				34.197	-0.12233				34.197	0.90463				1.3275	2.69575				34.197	9.38043
34.368	13.5479				34.368	-0.11166				34.368	0.90566				1.3325	2.7399				34.368	9.46437
34.5398	13.459				34.5398	-0.10887				34.5398	0.90671				1.3375	2.73844				34.5398	9.45196
34.7125	13.5337				34.7125	-0.12834				34.7125	0.89631				1.3425	2.70744				34.7125	9.46391
34.8861	13.5073				34.8861	-0.11544				34.8861	0.91681				1.3475	2.69952				34.8861	9.37686
35.0605	13.545				35.0605	-0.10824				35.0605	0.92382				1.3525	2.75472				35.0605	9.42591
35.2358	13.5398				35.2358	-0.09555				35.2358	0.93644				1.3575	2.71914				35.2358	9.34688
35.412	13.488				35.412	-0.09981				35.412	0.92743				1.3625	2.73871				35.412	9.31048
35.5891	13.4382				35.5891	-0.11869				35.5891	0.8983				1.3675	2.69379				35.5891	9.3006
35.767	13.3438				35.767	-0.12138				35.767	0.91861				1.3725	2.70882				35.767	9.25341
35.9459	13.3483				35.9459	-0.09563				35.9459	0.92562				1.3775	2.63376				35.9459	9.23101
36.1256	13.3612				36.1256	-0.12149				36.1256	0.92313				1.3825	2.71027				36.1256	9.22239
36.3062	13.4546				36.3062	-0.0988				36.3062	0.93068				1.3875	2.72914				36.3062	9.30576
36.4877	13.5229				36.4877	-0.1302				36.4877	0.91921				1.3925	2.72109				36.4877	9.36709
36.6702	13.6015				36.6702	-0.12356				36.6702	0.87836				1.3975	2.63189				36.6702	9.35884
36.8535	13.5881				36.8535	-0.09582				36.8535	0.89268				1.4025	2.69467				36.8535	9.46457
37.0378	13.6931				37.0378	-0.12624				37.0378	0.8928				1.4075	2.73198				37.0378	9.44102
37.223	13.7468				37.223	-0.14894				37.223	0.85089				1.4125	2.71041				37.223	9.56513
37.4091	13.861				37.4091	-0.14481				37.4091	0.8276				1.4175	2.75264				37.4091	9.64072
37.5961	13.9908				37.5961	-0.14256				37.5961	0.80796				1.4225	2.71493				37.5961	9.65263
37.7841	14.1307				37.7841	-0.16099				37.7841	0.81294				1.4275	2.65181				37.7841	9.79122
37.973	14.0527				37.973	-0.18538				37.973	0.82601				1.4325	2.67016				37.973	9.82131
38.1629	14.1314				38.1629	-0.17307				38.1629	0.78958				1.4375	2.65514				38.1629	9.84521
38.3537	14.0932				38.3537	-0.21215				38.3537	0.79582				1.4425	2.78599				38.3537	9.85959
38.5455	14.0097				38.5455	-0.17668				38.5455	0.80307				1.4475	2.69401				38.5455	9.68335
38.7382	13.9046				38.7382	-0.19098				38.7382	0.78879				1.4525	2.72661				38.7382	9.62096
38.9319	13.8638				38.9319	-0.21584				38.9319	0.78043				1.4575	2.68431				38.9319	9.50701
39.1266	13.6515				39.1266	-0.18867				39.1266	0.7878				1.4625	2.70334				39.1266	9.41197
39.3222	13.5562				39.3222	-0.17471				39.3222	0.77255				1.4675	2.70796				39.3222	9.28255
39.5188	13.3804				39.5188	-0.20059				39.5188	0.74789				1.4725	2.74872				39.5188	9.1742
39.7164	13.3207				39.7164	-0.1898				39.7164	0.7897				1.4775	2.65653				39.7164	9.01924
39.915	13.1726				39.915	-0.15098				39.915	0.78498				1.4825	2.58822				39.915	8.88553
40.1146	12.9805				40.1146	-0.16732				40.1146	0.80841				1.4875	2.64143				40.1146	8.73849
40.3151	12.9283				40.3151	-0.16076				40.3151	0.80367				1.4925	2.69444				40.3151	8.73186
40.5167	12.9402				40.5167	-0.16572				40.5167	0.78644				1.4975	2.69982				40.5167	8.6624
40.7193	12.8931				40.7193	-0.17454				40.7193	0.80602				1.5025	2.72876				40.7193	8.67701
40.9229	12.9691				40.9229	-0.19639				40.9229	0.7904				1.5075	2.6661				40.9229	8.71126
41.1275	13.0717				41.1275	-0.1815				41.1275	0.81596				1.5125	2.71472				41.1275	8.75035
41.3332	12.9957				41.3332	-0.16398				41.3332	0.80871				1.5175	2.79133				41.3332	8.79876
41.5398	13.0938				41.5398	-0.16144				41.5398	0.79855				1.5225	2.66071				41.5398	8.91676
41.7475	13.2243				41.7475	-0.16113				41.7475	0.80695				1.5275	2.71085				41.7475	8.8412
41.9563	13.1847				41.9563	-0.17272				41.9563	0.81271				1.5325	2.7413				41.9563	8.89384
42.166	13.1966				42.166	-0.17903				42.166	0.80418				1.5375	2.73298				42.166	8.88131
42.3769	13.1864				42.3769	-0.16075				42.3769	0.81813				1.5425	2.70245				42.3769	8.76618
42.5887	13.1437				42.5887	-0.15971				42.5887	0.81019				1.5475	2.71077				42.5887	8.75858
42.8017	13.0842				42.8017	-0.15691				42.8017	0.8125				1.5525	2.70765				42.8017	8.6962
43.0157	13.0655				43.0157	-0.1769				43.0157	0.8188				1.5575	2.6852				43.0157	8.69111
43.2308	12.9613				43.2308	-0.15602				43.2308	0.81289				1.5625	2.6898				43.2308	8.63163
43.4469	12.9815				43.4469	-0.16945				43.4469	0.85657				1.5675	2.72428				43.4469	8.54438
43.6642	12.8862				43.6642	-0.17261				43.6642	0.83728				1.5725	2.66395				43.6642	8.48526
43.8825	12.8895				43.8825	-0.16473				43.8825	0.83601				1.5775	2.69089				43.8825	8.41983
44.1019	12.8351				44.1019	-0.14556				44.1019	0.83846				1.5825	2.70991				44.1019	8.34301
44.3224	12.8062				44.3224	-0.15257				44.3224	0.8459				1.5875	2.70861				44.3224	8.34302
44.544	12.8256				44.544	-0.15527				44.544	0.8477				1.5925	2.73326				44.544	8.383
44.7667	12.6807				44.7667	-0.14826				44.7667	0.82289				1.5975	2.67013				44.7667	8.29966
44.9906	12.7655				44.9906	-0.16154				44.9906	0.84162				1.6025	2.7358				44.9906	8.29803
45.2155	12.7995				45.2155	-0.14581				45.2155	0.84011				1.6075	2.68729				45.2155	8.25632
45.4416	12.6915				45.4416	-0.13376				45.4416	0.84184				1.6125	2.72953				45.4416	8.31309
45.6688	12.8025				45.6688	-0.15142				45.6688	0.85321				1.6175	2.70317				45.6688	8.24984
45.8972	12.7957				45.8972	-0.15356				45.8972	0.84903				1.6225	2.66507				45.8972	8.34637
46.1266	12.7155				46.1266	-0.13106				46.1266	0.84521				1.6275	2.67006				46.1266	8.35064
46.3573	12.7543				46.3573	-0.12269				46.3573	0.84999				1.6325	2.6954				46.3573	8.39218
46.5891	12.7516				46.5891	-0.13451				46.5891	0.87235				1.6375	2.67557				46.5891	8.38106
46.822	12.7357				46.822	-0.12948				46.822	0.88576				1.6425	2.59432				46.822	8.34536
47.0561	12.7647				47.0561	-0.12185				47.0561	0.8698				1.6475	2.72731				47.0561	8.32933
47.2914	12.8166				47.2914	-0.10254				47.2914	0.89984				1.6525	2.67176				47.2914	8.41738
47.5279	12.7819				47.5279	-0.11976				47.5279	0.88953				1.6575	2.66467				47.5279	8.40318
47.7655	12.8472				47.7655	-0.07754				47.7655	0.91852				1.6625	2.70027				47.7655	8.41211
48.0043	12.9045				48.0043	-0.06598				48.0043	0.98397				1.6675	2.69998				48.0043	8.54939
48.2443	12.8663				48.2443	-0.03353				48.2443	1.02969				1.6725	2.70255				48.2443	8.52604
48.4856	12.9854				48.4856	-0.03438				48.4856	1.08318				1.6775	2.68361				48.4856	8.63869
48.728	13.006				48.728	-0.01268				48.728	1.11026				1.6825	2.69705				48.728	8.707
48.9716	13.0497				48.9716	0.04122				48.9716	1.12329				1.6875	2.73267				48.9716	8.78674
49.2165	13.1101				49.2165	0.03762				49.2165	1.11674				1.6925	2.70165				49.2165	8.84951
49.4626	13.1799				49.4626	0.04748				49.4626	1.11607				1.6975	2.68671				49.4626	8.91484
49.7099	13.2517				49.7099	0.04193				49.7099	1.13125				1.7025	2.76284				49.7099	8.84067
49.9584	13.1939				49.9584	0.03615				49.9584	1.13687				1.7075	2.70527				49.9584	8.91525
50.2082	13.2418				50.2082	0.03231				50.2082	1.13687				1.7125	2.72245				50.2082	8.86995
50.4593	13.2283				50.4593	0.01733				50.4593	1.07394				1.7175	2.73352				50.4593	8.91328
50.7116	13.2244				50.7116	0.02345				50.7116	1.08639				1.7225	2.79341				50.7116	8.86771
50.9651	13.1584				50.9651	0.03938				50.9651	1.06957				1.7275	2.6985				50.9651	8.78483
51.22	13.238				51.22	-0.03077				51.22	1.06934				1.7325	2.692				51.22	8.79886
51.4761	13.1356				51.4761	-0.0254				51.4761	1.04771				1.7375	2.68546				51.4761	8.79426
51.7334	13.1122				51.7334	-0.01957				51.7334	1.0682				1.7425	2.71287				51.7334	8.71482
51.9921	13.0158				51.9921	0.00214				51.9921	1.03792				1.7475	2.68577				51.9921	8.63891
52.2521	12.9367				52.2521	-0.03171				52.2521	1.0389				1.7525	2.74527				52.2521	8.55714
52.5133	12.8507				52.5133	-0.07558				52.5133	1.00195				1.7575	2.75184				52.5133	8.55218
52.7759	12.7644				52.7759	-0.05674				52.7759	0.96745				1.7625	2.68907				52.7759	8.44673
53.0398	12.7851				53.0398	-0.09676				53.0398	1.03344				1.7675	2.70882				53.0398	8.4638
53.305	12.6142				53.305	-0.02575				53.305	0.9849				1.7725	2.70242				53.305	8.25435
53.5715	12.633				53.5715	-0.07902				53.5715	0.935				1.7775	2.74214				53.5715	8.19066
53.8393	12.5616				53.8393	-0.03422				53.8393	0.94955				1.7825	2.72518				53.8393	8.20055
54.1085	12.482				54.1085	-0.04227				54.1085	0.93138				1.7875	2.67685				54.1085	8.17968
54.3791	12.4268				54.3791	-0.14417				54.3791	0.95097				1.7925	2.66911				54.3791	8.09318
54.651	12.3284				54.651	-0.06684				54.651	1.02131				1.7975	2.68927				54.651	8.02808
54.9242	12.1982				54.9242	-0.04913				54.9242	0.95846				1.8025	2.69343				54.9242	7.99018
55.1989	12.2195				55.1989	-0.01889				55.1989	1.03459				1.8075	2.74757				55.1989	7.95915
55.4749	12.2706				55.4749	-0.06974				55.4749	0.97015				1.8125	2.7109				55.4749	7.98542
55.7522	12.1929				55.7522	-0.04192				55.7522	1.02825				1.8175	2.72974				55.7522	7.92431
56.031	12.2279				56.031	-0.06202				56.031	1.06877				1.8225	2.66416				56.031	7.96189
56.3111	12.1729				56.3111	-0.03128				56.3111	1.07248				1.8275	2.72261				56.3111	7.94433
56.5927	12.2224				56.5927	0.0178				56.5927	1.03195				1.8325	2.70336				56.5927	7.90092
56.8757	12.2066				56.8757	-0.02663				56.8757	1.09152				1.8375	2.68718				56.8757	7.88029
57.16	12.1978				57.16	-0.00495				57.16	1.0832				1.8425	2.67804				57.16	7.95087
57.4458	12.1818				57.4458	0.01105				57.4458	1.08934				1.8475	2.72201				57.4458	7.84247
57.7331	12.0859				57.7331	0.01027				57.7331	1.12136				1.8525	2.69886				57.7331	7.79848
58.0217	12.1286				58.0217	0.00961				58.0217	1.12984				1.8575	2.65079				58.0217	7.78328
58.3118	12.1279				58.3118	0.02333				58.3118	1.12539				1.8625	2.64794				58.3118	7.75868
58.6034	12.0782				58.6034	0.01577				58.6034	1.10321				1.8675	2.64142				58.6034	7.76965
58.8964	12.0485				58.8964	0.00687				58.8964	1.14202				1.8725	2.71043				58.8964	7.70019
59.1909	12.0817				59.1909	0.04066				59.1909	1.13969				1.8775	2.733				59.1909	7.6792
59.4869	12.0158				59.4869	0.01206				59.4869	1.17119				1.8825	2.73906				59.4869	7.70456
59.7843	12.0121				59.7843	0.02018				59.7843	1.12767				1.8875	2.69669				59.7843	7.61746
60.0832	11.9391				60.0832	-0.00116				60.0832	1.12441				1.8925	2.70865				60.0832	7.65671
60.3836	12.0251				60.3836	0.00166				60.3836	1.11171				1.8975	2.72807				60.3836	7.73272
60.6855	11.9826				60.6855	0.00655				60.6855	1.13322				1.9025	2.65453				60.6855	7.65171
60.989	12.0452				60.989	0.00449				60.989	1.11034				1.9075	2.68098				60.989	7.73365
61.2939	12.0031				61.2939	0.01414				61.2939	1.11469				1.9125	2.72818				61.2939	7.70875
61.6004	11.9931				61.6004	0.00573				61.6004	1.1038				1.9175	2.68878				61.6004	7.68422
61.9084	12.0707				61.9084	-0.01074				61.9084	1.11399				1.9225	2.70138				61.9084	7.72244
62.2179	12.0844				62.2179	0.00906				62.2179	1.12303				1.9275	2.66315				62.2179	7.80642
62.529	12.0681				62.529	-0.01776				62.529	1.08509				1.9325	2.68635				62.529	7.75243
62.8417	12.152				62.8417	-0.000108758				62.8417	1.12244				1.9375	2.71681				62.8417	7.69651
63.1559	12.0849				63.1559	-0.01502				63.1559	1.1048				1.9425	2.75745				63.1559	7.78215
63.4717	12.0795				63.4717	-0.02338				63.4717	1.12284				1.9475	2.67731				63.4717	7.73375
63.789	12.1579				63.789	0.00189				63.789	1.08111				1.9525	2.63821				63.789	7.72772
64.108	12.0028				64.108	-0.01175				64.108	1.10631				1.9575	2.67688				64.108	7.71226
64.4285	12.0799				64.4285	0.01412				64.4285	1.10131				1.9625	2.69354				64.4285	7.69568
64.7506	12.0393				64.7506	-0.02271				64.7506	1.10723				1.9675	2.65577				64.7506	7.72427
65.0744	12.1311				65.0744	-0.01973				65.0744	1.07702				1.9725	2.71312				65.0744	7.69102
65.3998	12.0835				65.3998	-0.02899				65.3998	1.06865				1.9775	2.73221				65.3998	7.5661
65.7268	11.9849				65.7268	-0.05081				65.7268	1.09356				1.9825	2.72925				65.7268	7.56271
66.0554	11.9664				66.0554	-0.0442				66.0554	1.09148				1.9875	2.68387				66.0554	7.51409
66.3857	11.916				66.3857	-0.04011				66.3857	1.04287				1.9925	2.768				66.3857	7.50543
66.7176	11.9116				66.7176	-0.04414				66.7176	1.05867				1.9975	2.6469				66.7176	7.47289
67.0512	11.804				67.0512	-0.05298				67.0512	1.05843				2.0025	2.71112				67.0512	7.35693
67.3864	11.9016				67.3864	-0.05259				67.3864	1.03159				2.0075	2.72706				67.3864	7.37163
67.7234	11.832				67.7234	-0.03097				67.7234	1.03128				2.0125	2.68033				67.7234	7.3862
68.062	11.6995				68.062	-0.03256				68.062	1.06572				2.0175	2.70364				68.062	7.3592
68.4023	11.7297				68.4023	-0.04107				68.4023	1.06764				2.0225	2.69845				68.4023	7.39229
68.7443	11.6463				68.7443	-0.04089				68.7443	1.08316				2.0275	2.65062				68.7443	7.34937
69.088	11.653				69.088	-0.05081				69.088	1.07574				2.0325	2.64541				69.088	7.2845
69.4335	11.698				69.4335	-0.04322				69.4335	1.08604				2.0375	2.68743				69.4335	7.22508
69.7806	11.688				69.7806	-0.04445				69.7806	1.06879				2.0425	2.71638				69.7806	7.26365
70.1296	11.71				70.1296	-0.04188				70.1296	1.04637				2.0475	2.65325				70.1296	7.20307
70.4802	11.6064				70.4802	-0.0349				70.4802	1.08039				2.0525	2.70511				70.4802	7.23065
70.8326	11.6954				70.8326	-0.008				70.8326	1.10013				2.0575	2.68541				70.8326	7.19587
71.1868	11.7561				71.1868	-0.02568				71.1868	1.09567				2.0625	2.68435				71.1868	7.24291
71.5427	11.7541				71.5427	-0.03486				71.5427	1.12432				2.0675	2.67026				71.5427	7.25401
71.9004	11.781				71.9004	-0.05256				71.9004	1.11681				2.0725	2.63875				71.9004	7.34435
72.2599	11.87				72.2599	-0.03175				72.2599	1.08518				2.0775	2.74326				72.2599	7.43345
72.6212	11.8633				72.6212	-0.04228				72.6212	1.09433				2.0825	2.73138				72.6212	7.38144
72.9843	11.898				72.9843	-0.03187				72.9843	1.08296				2.0875	2.67941				72.9843	7.36851
73.3492	11.7974				73.3492	-0.02827				73.3492	1.0964				2.0925	2.67888				73.3492	7.23825
73.716	11.7166				73.716	-0.04221				73.716	1.11915				2.0975	2.7678				73.716	7.21876
74.0846	11.7759				74.0846	-0.04786				74.0846	1.09555				2.1025	2.71086				74.0846	7.1563
74.455	11.6132				74.455	-0.03639				74.455	1.08756				2.1075	2.72168				74.455	7.16009
74.8273	11.6157				74.8273	-0.02684				74.8273	1.1055				2.1125	2.64925				74.8273	7.16719
75.2014	11.6317				75.2014	-0.04549				75.2014	1.10931				2.1175	2.69045				75.2014	7.15264
75.5774	11.5247				75.5774	-0.02909				75.5774	1.09734				2.1225	2.73413				75.5774	7.13866
75.9553	11.5593				75.9553	-0.0272				75.9553	1.11333				2.1275	2.7006				75.9553	7.11844
76.3351	11.5826				76.3351	-0.04014				76.3351	1.0844				2.1325	2.67828				76.3351	7.10643
76.7167	11.4239				76.7167	-0.01947				76.7167	1.1052				2.1375	2.70504				76.7167	7.10732
77.1003	11.4054				77.1003	-0.03392				77.1003	1.11305				2.1425	2.71042				77.1003	7.10957
77.4858	11.4909				77.4858	-0.06508				77.4858	1.11252				2.1475	2.69965				77.4858	7.06054
77.8733	11.3895				77.8733	-0.06886				77.8733	1.10773				2.1525	2.72802				77.8733	7.09066
78.2626	11.4364				78.2626	-0.06331				78.2626	1.06581				2.1575	2.73025				78.2626	7.07494
78.6539	11.3668				78.6539	-0.0394				78.6539	1.08953				2.1625	2.71584				78.6539	6.99563
79.0472	11.3412				79.0472	-0.03807				79.0472	1.09528				2.1675	2.66569				79.0472	7.0315
79.4424	11.4095				79.4424	-0.069				79.4424	1.07735				2.1725	2.7306				79.4424	7.04453
79.8397	11.3111				79.8397	-0.04521				79.8397	1.04745				2.1775	2.70187				79.8397	6.98304
80.2389	11.252				80.2389	-0.05545				80.2389	1.07429				2.1825	2.77007				80.2389	7.02124
80.64	11.3285				80.64	-0.06846				80.64	1.07039				2.1875	2.7119				80.64	7.00737
81.0432	11.3159				81.0432	-0.02534				81.0432	1.0766				2.1925	2.68478				81.0432	7.00726
81.4485	11.3123				81.4485	-0.03117				81.4485	1.09829				2.1975	2.66072				81.4485	6.99728
81.8557	11.2945				81.8557	-0.05489				81.8557	1.09764				2.2025	2.69404				81.8557	7.05504
82.265	11.2828				82.265	-0.07396				82.265	1.06292				2.2075	2.70835				82.265	7.04791
82.6763	11.2214				82.6763	-0.07351				82.6763	1.08535				2.2125	2.68195				82.6763	7.02778
83.0897	11.358				83.0897	-0.09623				83.0897	1.07794				2.2175	2.66823				83.0897	7.00326
83.5051	11.2666				83.5051	-0.05229				83.5051	1.08355				2.2225	2.65721				83.5051	6.88806
83.9227	11.1218				83.9227	-0.06221				83.9227	1.0682				2.2275	2.73406				83.9227	6.89666
84.3423	11.1362				84.3423	-0.03815				84.3423	1.08999				2.2325	2.73196				84.3423	6.87325
84.764	11.201				84.764	-0.06929				84.764	1.07555				2.2375	2.68937				84.764	6.8289
85.1878	11.141				85.1878	-0.07223				85.1878	1.06524				2.2425	2.72814				85.1878	6.79824
85.6138	11.0967				85.6138	-0.07687				85.6138	1.09234				2.2475	2.71909				85.6138	6.82981
86.0418	11.041				86.0418	-0.06875				86.0418	1.07371				2.2525	2.67502				86.0418	6.82487
86.472	11.1552				86.472	-0.08031				86.472	1.04672				2.2575	2.65045				86.472	6.7708
86.9044	11.1634				86.9044	-0.10931				86.9044	1.03015				2.2625	2.67049				86.9044	6.7367
87.3389	11.1506				87.3389	-0.07556				87.3389	1.02944				2.2675	2.64977				87.3389	6.71856
87.7756	11.0742				87.7756	-0.11175				87.7756	1.0058				2.2725	2.68346				87.7756	6.73011
88.2145	11.0001				88.2145	-0.12958				88.2145	0.97614				2.2775	2.64553				88.2145	6.73024
88.6556	11.0552				88.6556	-0.13671				88.6556	0.97126				2.2825	2.73144				88.6556	6.68288
89.0988	11.0152				89.0988	-0.12547				89.0988	0.94827				2.2875	2.65675				89.0988	6.66389
89.5443	10.9869				89.5443	-0.13711				89.5443	0.98156				2.2925	2.65651				89.5443	6.72023
89.992	10.9011				89.992	-0.13798				89.992	0.94819				2.2975	2.6996				89.992	6.76624
90.442	10.9832				90.442	-0.16272				90.442	0.93375				2.3025	2.71439				90.442	6.71879
90.8942	11.0282				90.8942	-0.12213				90.8942	0.93362				2.3075	2.68578				90.8942	6.66058
91.3487	10.9642				91.3487	-0.1305				91.3487	0.92001				2.3125	2.67113				91.3487	6.7114
91.8054	10.9625				91.8054	-0.1548				91.8054	0.92091				2.3175	2.69198				91.8054	6.72522
92.2645	10.9857				92.2645	-0.1425				92.2645	0.93605				2.3225	2.7053				92.2645	6.75815
92.7258	11.011				92.7258	-0.16476				92.7258	0.92456				2.3275	2.66741				92.7258	6.76061
93.1894	11.1065				93.1894	-0.14079				93.1894	0.95267				2.3325	2.68938				93.1894	6.82908
93.6554	11.0853				93.6554	-0.1646				93.6554	0.92993				2.3375	2.65617				93.6554	6.85976
94.1236	10.9905				94.1236	-0.13163				94.1236	0.93994				2.3425	2.68702				94.1236	6.8028
94.5943	11.0846				94.5943	-0.17633				94.5943	0.88602				2.3475	2.73526				94.5943	6.87551
95.0672	11.03				95.0672	-0.16591				95.0672	0.88886				2.3525	2.73942				95.0672	6.87186
95.5426	11.0724				95.5426	-0.1419				95.5426	0.92389				2.3575	2.68234				95.5426	6.89354
96.0203	11.0168				96.0203	-0.166				96.0203	0.89336				2.3625	2.77158				96.0203	6.8496
96.5004	11.0469				96.5004	-0.16782				96.5004	0.90139				2.3675	2.7307				96.5004	6.78317
96.9829	10.9486				96.9829	-0.15102				96.9829	0.91328				2.3725	2.70009				96.9829	6.70323
97.4678	10.9262				97.4678	-0.11922				97.4678	0.93917				2.3775	2.67803				97.4678	6.7266
97.9551	10.8829				97.9551	-0.15142				97.9551	0.9338				2.3825	2.67259				97.9551	6.68649
98.4449	10.8832				98.4449	-0.15591				98.4449	0.93492				2.3875	2.69247				98.4449	6.62303
98.9371	11.0253				98.9371	-0.15799				98.9371	0.92595				2.3925	2.67893				98.9371	6.61921
99.4318	10.897				99.4318	-0.16204				99.4318	0.94187				2.3975	2.70537				99.4318	6.67935
99.929	10.9011				99.929	-0.17769				99.929	0.92033				2.4025	2.70549				99.929	6.61685
100.429	10.9371				100.429	-0.138				100.429	0.96339				2.4075	2.69177				100.429	6.64478
100.931	10.8964				100.931	-0.16227				100.931	0.96497				2.4125	2.71566				100.931	6.70897
101.435	10.883				101.435	-0.12016				101.435	0.96076				2.4175	2.69958				101.435	6.61539
101.943	10.8142				101.943	-0.09513				101.943	0.94935				2.4225	2.69163				101.943	6.68058
102.452	10.9274				102.452	-0.08448				102.452	0.97522				2.4275	2.69486				102.452	6.56628
102.965	10.8651				102.965	-0.14105				102.965	0.94677				2.4325	2.68205				102.965	6.64406
103.479	10.9613				103.479	-0.10669				103.479	0.958				2.4375	2.6855				103.479	6.66278
103.997	10.8984				103.997	-0.09318				103.997	0.98627				2.4425	2.6497				103.997	6.66611
104.517	10.8285				104.517	-0.1119				104.517	0.94496				2.4475	2.67513				104.517	6.72805
105.039	10.8915				105.039	-0.13101				105.039	0.98495				2.4525	2.71621				105.039	6.74789
105.565	10.8465				105.565	-0.11194				105.565	0.97021				2.4575	2.64964				105.565	6.75002
106.092	10.9088				106.092	-0.11312				106.092	0.91294				2.4625	2.67367				106.092	6.80171
106.623	10.9231				106.623	-0.14838				106.623	0.89517				2.4675	2.65907				106.623	6.74354
107.156	10.9546				107.156	-0.17581				107.156	0.92344				2.4725	2.72061				107.156	6.79385
107.692	10.929				107.692	-0.13596				107.692	0.95581				2.4775	2.72907				107.692	6.79326
108.23	10.9738				108.23	-0.16465				108.23	0.94991				2.4825	2.63854				108.23	6.85045
108.771	10.9583				108.771	-0.16307				108.771	0.9212				2.4875	2.66471				108.771	6.80256
109.315	10.9589				109.315	-0.18403				109.315	0.93142				2.4925	2.71041				109.315	6.80959
109.862	10.8633				109.862	-0.17985				109.862	0.91319				2.4975	2.72516				109.862	6.75246
110.411	10.8197				110.411	-0.17978				110.411	0.91554				2.5025	2.6061				110.411	6.72959
110.963	10.7667				110.963	-0.15308				110.963	0.92244				2.5075	2.728				110.963	6.76367
111.518	10.7281				111.518	-0.1735				111.518	0.94283				2.5125	2.69887				111.518	6.6756
112.076	10.7247				112.076	-0.1534				112.076	0.95226				2.5175	2.68916				112.076	6.69323
112.636	10.7122				112.636	-0.17686				112.636	0.96832				2.5225	2.68912				112.636	6.69586
113.199	10.7287				113.199	-0.18017				113.199	0.92099				2.5275	2.63505				113.199	6.60927
113.765	10.6926				113.765	-0.18651				113.765	0.89599				2.5325	2.71463				113.765	6.68869
114.334	10.6251				114.334	-0.19553				114.334	0.90769				2.5375	2.69439				114.334	6.7607
114.906	10.6875				114.906	-0.1683				114.906	0.92707				2.5425	2.6914				114.906	6.61447
115.48	10.7559				115.48	-0.16318				115.48	0.91579				2.5475	2.71528				115.48	6.59712
116.058	10.6893				116.058	-0.17239				116.058	0.91464				2.5525	2.66861				116.058	6.59145
116.638	10.7168				116.638	-0.16947				116.638	0.86891				2.5575	2.65281				116.638	6.59059
117.221	10.6707				117.221	-0.17294				117.221	0.93956				2.5625	2.70553				117.221	6.62988
117.807	10.8094				117.807	-0.15218				117.807	0.899				2.5675	2.74577				117.807	6.62714
118.396	10.7198				118.396	-0.16647				118.396	0.93438				2.5725	2.69256				118.396	6.66922
118.988	10.7379				118.988	-0.1844				118.988	0.95482				2.5775	2.6704				118.988	6.68404
119.583	10.7754				119.583	-0.17341				119.583	0.91625				2.5825	2.72908				119.583	6.69085
120.181	10.8378				120.181	-0.19412				120.181	0.96029				2.5875	2.67628				120.181	6.77098
120.782	10.7909				120.782	-0.12182				120.782	0.92684				2.5925	2.68038				120.782	6.65588
121.386	10.6659				121.386	-0.11022				121.386	0.91272				2.5975	2.67214				121.386	6.80343
121.993	10.8783				121.993	-0.19008				121.993	0.91407				2.6025	2.6943				121.993	6.82447
122.603	10.7265				122.603	-0.1648				122.603	0.89651				2.6075	2.67235				122.603	6.76457
123.216	10.6857				123.216	-0.15202				123.216	0.94602				2.6125	2.68355				123.216	6.75522
123.832	10.8384				123.832	-0.13986				123.832	0.89879				2.6175	2.67665				123.832	6.74048
124.451	10.8994				124.451	-0.17087				124.451	0.94452				2.6225	2.66143				124.451	6.74272
125.073	10.7967				125.073	-0.14594				125.073	0.92777				2.6275	2.64681				125.073	6.66611
125.699	10.6986				125.699	-0.15694				125.699	0.92376				2.6325	2.67347				125.699	6.69087
126.327	10.8195				126.327	-0.18082				126.327	0.90627				2.6375	2.65299				126.327	6.70331
126.959	10.6812				126.959	-0.13588				126.959	0.90237				2.6425	2.68432				126.959	6.67441
127.593	10.6238				127.593	-0.15474				127.593	0.92738				2.6475	2.70117				127.593	6.68001
128.231	10.6627				128.231	-0.15978				128.231	0.8889				2.6525	2.64354				128.231	6.72686
128.873	10.6255				128.873	-0.14138				128.873	0.91524				2.6575	2.72638				128.873	6.62196
129.517	10.6822				129.517	-0.14782				129.517	0.90291				2.6625	2.73929				129.517	6.65016
130.165	10.8222				130.165	-0.15662				130.165	0.90618				2.6675	2.73237				130.165	6.68989
130.815	10.6022				130.815	-0.1473				130.815	0.92505				2.6725	2.66517				130.815	6.59901
131.469	10.6769				131.469	-0.1452				131.469	0.94012				2.6775	2.67618				131.469	6.62885
132.127	10.6258				132.127	-0.19019				132.127	0.93541				2.6825	2.73736				132.127	6.65359
132.787	10.765				132.787	-0.19023				132.787	0.91857				2.6875	2.70497				132.787	6.67318
133.451	10.7006				133.451	-0.10444				133.451	0.92905				2.6925	2.68653				133.451	6.74335
134.119	10.5796				134.119	-0.17675				134.119	0.94747				2.6975	2.67513				134.119	6.72704
134.789	10.6601				134.789	-0.08756				134.789	0.94912				2.7025	2.71081				134.789	6.62665
135.463	10.7812				135.463	-0.15117				135.463	0.93591				2.7075	2.69696				135.463	6.61018
136.14	10.795				136.14	-0.16949				136.14	0.95515				2.7125	2.6797				136.14	6.64434
136.821	10.6932				136.821	-0.14828				136.821	0.94223				2.7175	2.66837				136.821	6.74059
137.505	10.7469				137.505	-0.14387				137.505	0.93799				2.7225	2.68659				137.505	6.73048
138.193	10.7136				138.193	-0.10741				138.193	0.95594				2.7275	2.68314				138.193	6.65366
138.884	10.6776				138.884	-0.11442				138.884	0.97754				2.7325	2.74153				138.884	6.66569
139.578	10.6271				139.578	-0.14145				139.578	0.98748				2.7375	2.70423				139.578	6.6935
140.276	10.7331				140.276	-0.09249				140.276	0.94745				2.7425	2.63841				140.276	6.65627
140.977	10.7858				140.977	-0.14765				140.977	0.91697				2.7475	2.63009				140.977	6.65578
141.682	10.6692				141.682	-0.136				141.682	0.94273				2.7525	2.67393				141.682	6.64044
142.391	10.6963				142.391	-0.11726				142.391	0.94691				2.7575	2.67847				142.391	6.62326
143.103	10.6649				143.103	-0.12673				143.103	0.9527				2.7625	2.67635				143.103	6.61314
143.818	10.6436				143.818	-0.1385				143.818	1.0032				2.7675	2.69721				143.818	6.54859
144.537	10.6922				144.537	-0.10613				144.537	1.01023				2.7725	2.67563				144.537	6.68884
145.26	10.6993				145.26	-0.11589				145.26	0.99096				2.7775	2.67384				145.26	6.65365
145.986	10.5085				145.986	-0.15197				145.986	0.97428				2.7825	2.71689				145.986	6.59448
146.716	10.6081				146.716	-0.08929				146.716	1.01191				2.7875	2.70742				146.716	6.60046
147.45	10.7155				147.45	-0.11407				147.45	1.00209				2.7925	2.72905				147.45	6.64702
148.187	10.6913				148.187	-0.07157				148.187	0.99012				2.7975	2.70496				148.187	6.73521
148.928	10.6031				148.928	-0.07622				148.928	1.00315				2.8025	2.71148				148.928	6.51358
149.673	10.558				149.673	-0.10753				149.673	1.06055				2.8075	2.64718				149.673	6.58558
150.421	10.564				150.421	-0.06592				150.421	1.04762				2.8125	2.68288				150.421	6.62919
151.173	10.6938				151.173	-0.10256				151.173	1.02524				2.8175	2.66477				151.173	6.6865
151.929	10.6023				151.929	-0.09872				151.929	1.00105				2.8225	2.67561				151.929	6.68945
152.689	10.6409				152.689	-0.10872				152.689	1.00188				2.8275	2.63139				152.689	6.70124
153.452	10.7049				153.452	-0.09868				153.452	1.05157				2.8325	2.66645				153.452	6.59876
154.219	10.5247				154.219	-0.06959				154.219	1.01534				2.8375	2.67804				154.219	6.63227
154.99	10.7553				154.99	-0.11766				154.99	1.06405				2.8425	2.6693				154.99	6.7712
155.765	10.537				155.765	-0.09096				155.765	0.96642				2.8475	2.69729				155.765	6.5836
156.544	10.5623				156.544	-0.16923				156.544	0.97006				2.8525	2.63851				156.544	6.58592
157.327	10.6166				157.327	-0.1321				157.327	0.98429				2.8575	2.62406				157.327	6.58915
158.114	10.5838				158.114	-0.1509				158.114	0.99399				2.8625	2.6798				158.114	6.58789
158.904	10.6507				158.904	-0.13801				158.904	0.94857				2.8675	2.67776				158.904	6.6112
159.699	10.6392				159.699	-0.16922				159.699	1.00484				2.8725	2.64509				159.699	6.53179
160.497	10.3894				160.497	-0.14404				160.497	0.92133				2.8775	2.66038				160.497	6.48275
161.3	10.6411				161.3	-0.12492				161.3	0.9665				2.8825	2.72016				161.3	6.60503
162.106	10.6831				162.106	-0.15508				162.106	0.9402				2.8875	2.65552				162.106	6.45684
162.917	10.4843				162.917	-0.14309				162.917	0.94826				2.8925	2.64504				162.917	6.44661
163.731	10.5959				163.731	-0.16936				163.731	0.97301				2.8975	2.68316				163.731	6.33932
164.55	10.6312				164.55	-0.13342				164.55	0.93857				2.9025	2.60527				164.55	6.45338
165.373	10.5995				165.373	-0.17205				165.373	0.88551				2.9075	2.68981				165.373	6.44673
166.2	10.4963				166.2	-0.12295				166.2	0.9294				2.9125	2.67132				166.2	6.37103
167.031	10.7051				167.031	-0.12957				167.031	0.98508				2.9175	2.63998				167.031	6.51264
167.866	10.6685				167.866	-0.17485				167.866	0.97421				2.9225	2.59937				167.866	6.55352
168.705	10.4205				168.705	-0.12366				168.705	0.86947				2.9275	2.62888				168.705	6.42565
169.549	10.5549				169.549	-0.16845				169.549	0.90883				2.9325	2.64244				169.549	6.39508
170.396	10.5881				170.396	-0.11598				170.396	0.95121				2.9375	2.62755				170.396	6.42871
171.248	10.6229				171.248	-0.1712				171.248	0.93762				2.9425	2.64484				171.248	6.34533
172.104	10.5818				172.104	-0.17436				172.104	0.92677				2.9475	2.6707				172.104	6.44213
172.965	10.5129				172.965	-0.17761				172.965	0.90203				2.9525	2.64863				172.965	6.39965
173.83	10.5805				173.83	-0.16757				173.83	0.89728				2.9575	2.6507				173.83	6.49767
174.699	10.5577				174.699	-0.13289				174.699	0.95928				2.9625	2.64193				174.699	6.29311
175.572	10.4955				175.572	-0.17487				175.572	0.90376				2.9675	2.64705				175.572	6.27253
176.45	10.3659				176.45	-0.12611				176.45	0.91602				2.9725	2.69577				176.45	6.38922
177.333	10.4773				177.333	-0.15604				177.333	0.9194				2.9775	2.68892				177.333	6.325
178.219	10.4124				178.219	-0.1731				178.219	0.95447				2.9825	2.65817				178.219	6.37627
179.11	10.3331				179.11	-0.13136				179.11	0.87551				2.9875	2.68189				179.11	6.4032
180.006	10.5657				180.006	-0.19306				180.006	0.92326				2.9925	2.63105				180.006	6.33257
180.906	10.5021				180.906	-0.22648				180.906	0.88392				2.9975	2.69867				180.906	6.31494
181.81	10.4405				181.81	-0.24846				181.81	0.89703				3.0025	2.67609				181.81	6.41357
182.72	10.6102				182.72	-0.20391				182.72	0.94561				3.0075	2.65003				182.72	6.36666
183.633	10.5757				183.633	-0.18514				183.633	0.91802				3.0125	2.67879				183.633	6.19249
184.551	10.5618				184.551	-0.18228				184.551	0.93857				3.0175	2.7435				184.551	6.2882
185.474	10.6232				185.474	-0.19253				185.474	0.87182				3.0225	2.66956				185.474	6.17632
186.401	10.5016				186.401	-0.24657				186.401	0.85254				3.0275	2.63925				186.401	6.25119
187.333	10.4239				187.333	-0.13675				187.333	0.92866				3.0325	2.61578				187.333	6.05801
188.27	10.1698				188.27	-0.19441				188.27	0.94718				3.0375	2.69173				188.27	6.17244
189.211	10.2605				189.211	-0.14179				189.211	0.85954				3.0425	2.60774				189.211	6.26938
190.157	10.4358				190.157	-0.15552				190.157	0.86476				3.0475	2.58072				190.157	6.14841
191.108	10.4806				191.108	-0.14832				191.108	0.85423				3.0525	2.66778				191.108	6.24982
192.064	10.3817				192.064	-0.19108				192.064	0.86883				3.0575	2.65858				192.064	6.17817
193.024	10.3672				193.024	-0.14492				193.024	0.87767				3.0625	2.68192				193.024	6.17538
193.989	10.4633				193.989	-0.15468				193.989	0.9213				3.0675	2.65175				193.989	6.28411
194.959	10.2632				194.959	-0.11769				194.959	0.89883				3.0725	2.61083				194.959	6.10133
195.934	10.3176				195.934	-0.18212				195.934	0.8879				3.0775	2.61559				195.934	6.21681
196.914	10.3044				196.914	-0.14752				196.914	0.90181				3.0825	2.70866				196.914	6.16047
197.898	10.3851				197.898	-0.14606				197.898	0.86119				3.0875	2.67658				197.898	6.17959
198.888	10.2355				198.888	-0.14251				198.888	0.91183				3.0925	2.6244				198.888	6.19017
199.882	10.4969				199.882	-0.17485				199.882	0.97436				3.0975	2.65582				199.882	6.04209
200.882	10.4857				200.882	-0.20328				200.882	0.9098				3.1025	2.61162				200.882	6.09752
201.886	10.2955				201.886	-0.1449				201.886	0.98822				3.1075	2.64868				201.886	6.09086
202.895	10.2448				202.895	-0.13326				202.895	0.89831				3.1125	2.64882				202.895	6.09731
203.91	10.2765				203.91	-0.1815				203.91	0.96765				3.1175	2.62593				203.91	6.02628
204.929	10.1975				204.929	-0.16897				204.929	0.9125				3.1225	2.62778				204.929	6.05909
205.954	10.2791				205.954	-0.1544				205.954	0.90715				3.1275	2.63226				205.954	6.04975
206.984	10.4633				206.984	-0.10379				206.984	0.84416				3.1325	2.72132				206.984	6.0603
208.019	10.1791				208.019	-0.16341				208.019	0.97325				3.1375	2.65974				208.019	5.94855
209.059	10.1491				209.059	-0.14636				209.059	0.97086				3.1425	2.60507				209.059	6.06436
210.104	10.2409				210.104	-0.13549				210.104	0.88236				3.1475	2.62743				210.104	5.98069
211.155	10.1733				211.155	-0.19071				211.155	0.87686				3.1525	2.6119				211.155	6.01788
212.21	10.2211				212.21	-0.15255				212.21	0.95169				3.1575	2.68809				212.21	5.98099
213.272	10.2453				213.272	-0.2264				213.272	0.95684				3.1625	2.62852				213.272	6.0039
214.338	10.3096				214.338	-0.18199				214.338	0.89486				3.1675	2.64939				214.338	6.17599
215.41	10.0779				215.41	-0.1519				215.41	0.99302				3.1725	2.63309				215.41	6.14828
216.487	10.1507				216.487	-0.18083				216.487	0.91201				3.1775	2.68996				216.487	5.99018
217.569	10.2857				217.569	-0.15458				217.569	0.87891				3.1825	2.67297				217.569	5.88427
218.657	10.2283				218.657	-0.13619				218.657	0.93917				3.1875	2.63459				218.657	5.97331
219.75	10.2208				219.75	-0.20082				219.75	0.91718				3.1925	2.65563				219.75	5.9595
220.849	10.0289				220.849	-0.19473				220.849	0.87564				3.1975	2.64433				220.849	5.98946
221.953	10.1853				221.953	-0.20402				221.953	0.87858				3.2025	2.67213				221.953	5.86923
223.063	10.061				223.063	-0.21				223.063	0.84514				3.2075	2.67661				223.063	5.98078
224.178	10.132				224.178	-0.17585				224.178	0.89274				3.2125	2.64418				224.178	6.04782
225.299	10.0791				225.299	-0.18487				225.299	0.91405				3.2175	2.66401				225.299	5.7803
226.426	10.1409				226.426	-0.17337				226.426	0.87342				3.2225	2.66222				226.426	5.98022
227.558	10.0205				227.558	-0.16991				227.558	0.85668				3.2275	2.61656				227.558	5.81219
228.696	10.0994				228.696	-0.20933				228.696	0.94805				3.2325	2.61178				228.696	5.84328
229.839	10.1816				229.839	-0.15625				229.839	0.87236				3.2375	2.59121				229.839	5.85273
230.988	10.1225				230.988	-0.14954				230.988	0.90324				3.2425	2.58329				230.988	5.86926
232.143	9.91884				232.143	-0.21084				232.143	0.92581				3.2475	2.70852				232.143	5.68825
233.304	9.97306				233.304	-0.15219				233.304	0.91235				3.2525	2.63205				233.304	5.89684
234.47	10.0107				234.47	-0.16723				234.47	0.84294				3.2575	2.63449				234.47	5.75586
235.643	9.90413				235.643	-0.14462				235.643	0.94554				3.2625	2.58217				235.643	5.81931
236.821	9.94367				236.821	-0.13994				236.821	0.90596				3.2675	2.66645				236.821	5.88138
238.005	9.97913				238.005	-0.12011				238.005	0.96496				3.2725	2.61509				238.005	5.77847
239.195	9.85674				239.195	-0.15522				239.195	0.84905				3.2775	2.63031				239.195	5.73174
240.391	9.87516				240.391	-0.15563				240.391	0.77598				3.2825	2.59674				240.391	5.65023
241.593	9.86166				241.593	-0.21335				241.593	0.84844				3.2875	2.58307				241.593	5.80724
242.801	10.2268				242.801	-0.2158				242.801	0.92731				3.2925	2.62681				242.801	5.73555
244.015	9.9635				244.015	-0.17364				244.015	0.89383				3.2975	2.65054				244.015	5.61986
245.235	9.81375				245.235	-0.19969				245.235	0.83026				3.3025	2.61109				245.235	5.53606
246.461	9.94578				246.461	-0.1704				246.461	0.84118				3.3075	2.62362				246.461	5.70804
247.694	9.93898				247.694	-0.12983				247.694	0.82776				3.3125	2.61448				247.694	5.56864
248.932	10.0058				248.932	-0.2484				248.932	0.927				3.3175	2.53413				248.932	5.68208
250.177	9.75875				250.177	-0.2419				250.177	0.81856				3.3225	2.60769				250.177	5.80363
251.428	9.88803				251.428	-0.15461				251.428	0.89556				3.3275	2.60449				251.428	5.73373
252.685	9.68817				252.685	-0.15818				252.685	0.81418				3.3325	2.58545				252.685	5.53722
253.948	9.81624				253.948	-0.17053				253.948	0.86021				3.3375	2.59612				253.948	5.57284
255.218	9.77548				255.218	-0.15175				255.218	0.81533				3.3425	2.62777				255.218	5.52694
256.494	9.83841				256.494	-0.17126				256.494	0.82001				3.3475	2.62882				256.494	5.82574
257.776	9.80716				257.776	-0.18252				257.776	0.80824				3.3525	2.62774				257.776	5.54805
259.065	9.68134				259.065	-0.15708				259.065	0.78146				3.3575	2.66383				259.065	5.37912
260.361	9.82972				260.361	-0.13356				260.361	0.8544				3.3625	2.55837				260.361	5.58726
261.662	9.64489				261.662	-0.16006				261.662	0.8316				3.3675	2.6226				261.662	5.66311
262.971	9.77614				262.971	-0.20476				262.971	0.81672				3.3725	2.6235				262.971	5.713
264.286	9.89455				264.286	-0.17982				264.286	0.78433				3.3775	2.65649				264.286	5.48276
265.607	9.78366				265.607	-0.13578				265.607	0.89209				3.3825	2.66673				265.607	5.50111
266.935	9.6197				266.935	-0.14813				266.935	0.91391				3.3875	2.65741				266.935	5.51345
268.27	9.80398				268.27	-0.1762				268.27	0.88253				3.3925	2.62367				268.27	5.53125
269.611	9.71577				269.611	-0.14262				269.611	0.86888				3.3975	2.62037				269.611	5.46514
270.959	9.61325				270.959	-0.12072				270.959	0.90759				3.4025	2.65678				270.959	5.36172
272.314	9.76395				272.314	-0.14081				272.314	0.84895				3.4075	2.62932				272.314	5.56876
273.675	9.77505				273.675	-0.19871				273.675	0.83893				3.4125	2.62992				273.675	5.40109
275.044	9.77373				275.044	-0.23384				275.044	0.78647				3.4175	2.61843				275.044	5.35614
276.419	9.5919				276.419	-0.14403				276.419	0.85325				3.4225	2.6208				276.419	5.44507
277.801	9.66638				277.801	-0.12474				277.801	0.87155				3.4275	2.6564				277.801	5.41044
279.19	9.65128				279.19	-0.16692				279.19	0.75894				3.4325	2.69154				279.19	5.41654
280.586	9.83659				280.586	-0.23848				280.586	0.89164				3.4375	2.58452				280.586	5.66645
281.989	9.70702				281.989	-0.16435				281.989	0.8996				3.4425	2.62867				281.989	5.40266
283.399	9.56205				283.399	-0.16027				283.399	0.9921				3.4475	2.70091				283.399	5.53769
284.816	9.708				284.816	-0.19778				284.816	0.89075				3.4525	2.63314				284.816	5.49801
286.24	9.39819				286.24	-0.15428				286.24	0.8241				3.4575	2.60236				286.24	5.16584
287.671	9.579				287.671	-0.14303				287.671	0.96048				3.4625	2.61375				287.671	5.37237
289.11	9.54852				289.11	-0.19241				289.11	0.96748				3.4675	2.63508				289.11	5.53248
290.555	9.71224				290.555	-0.14971				290.555	0.95672				3.4725	2.61793				290.555	5.42537
292.008	9.79605				292.008	-0.22118				292.008	0.90854				3.4775	2.59734				292.008	5.46067
293.468	9.49215				293.468	-0.15264				293.468	1.02093				3.4825	2.53732				293.468	5.3531
294.935	9.54935				294.935	-0.11011				294.935	0.90607				3.4875	2.57935				294.935	5.55224
296.41	9.60574				296.41	-0.14883				296.41	0.9495				3.4925	2.55123				296.41	5.33134
297.892	9.6047				297.892	-0.10842				297.892	1.05065				3.4975	2.56614				297.892	5.26721
299.382	9.74423				299.382	-0.18089				299.382	1.00005				3.5025	2.62073				299.382	5.36783
300.878	9.8517				300.878	-0.18586				300.878	1.00523				3.5075	2.6076				300.878	5.53048
302.383	9.3982				302.383	-0.10751				302.383	0.9496				3.5125	2.62363				302.383	5.47275
303.895	9.48745				303.895	-0.0949				303.895	1.00472				3.5175	2.58658				303.895	5.42585
305.414	9.65851				305.414	-0.07327				305.414	0.94445				3.5225	2.61635				305.414	5.46699
306.941	9.67822				306.941	-0.14498				306.941	1.01804				3.5275	2.57738				306.941	5.45405
308.476	9.80243				308.476	-0.17563				308.476	0.94838				3.5325	2.57685				308.476	5.42157
310.018	9.71284				310.018	-0.10381				310.018	0.92539				3.5375	2.60872				310.018	5.3334
311.568	9.53959				311.568	-0.02735				311.568	0.96509				3.5425	2.57838				311.568	5.1677
313.126	9.44655				313.126	-0.07813				313.126	0.99363				3.5475	2.62711				313.126	5.41162
314.692	9.63086				314.692	-0.15809				314.692	0.87574				3.5525	2.58833				314.692	5.44254
316.265	9.78665				316.265	-0.13195				316.265	0.91002				3.5575	2.611				316.265	5.55659
317.847	9.58257				317.847	-0.15014				317.847	0.82673				3.5625	2.61001				317.847	5.41537
319.436	9.53156				319.436	-0.0615				319.436	0.95688				3.5675	2.53993				319.436	5.32388
321.033	9.61313				321.033	-0.08898				321.033	0.95853				3.5725	2.56726				321.033	5.45407
322.638	9.34936				322.638	-0.10835				322.638	0.99845				3.5775	2.59412				322.638	5.48964
324.252	9.619				324.252	-0.08997				324.252	0.95829				3.5825	2.54142				324.252	5.46637
325.873	9.66119				325.873	-0.17507				325.873	0.91834				3.5875	2.55675				325.873	5.48897
327.502	9.46248				327.502	-0.076				327.502	0.84743				3.5925	2.56865				327.502	5.52448
329.14	9.50839				329.14	-0.11649				329.14	0.93833				3.5975	2.59409				329.14	5.39149
330.785	9.63053				330.785	-0.09832				330.785	0.9572				3.6025	2.65095				330.785	5.38932
332.439	9.56079				332.439	-0.09192				332.439	0.92977				3.6075	2.61563				332.439	5.57246
334.101	9.61155				334.101	-0.13918				334.101	0.93089				3.6125	2.60283				334.101	5.30649
335.772	9.60157				335.772	-0.16446				335.772	0.93894				3.6175	2.62332				335.772	5.65547
337.451	9.53326				337.451	-0.15063				337.451	0.95591				3.6225	2.53669				337.451	5.48737
339.138	9.54243				339.138	-0.15533				339.138	0.92905				3.6275	2.58695				339.138	5.27288
340.834	9.58263				340.834	-0.22209				340.834	0.90204				3.6325	2.61852				340.834	5.47829
342.538	9.4511				342.538	-0.19736				342.538	0.91197				3.6375	2.57357				342.538	5.38807
344.251	9.62005				344.251	-0.12643				344.251	0.98054				3.6425	2.60185				344.251	5.26201
345.972	9.65873				345.972	-0.2108				345.972	0.94925				3.6475	2.59148				345.972	5.37191
347.702	9.5124				347.702	-0.12934				347.702	0.96537				3.6525	2.61416				347.702	5.31372
349.44	9.55194				349.44	-0.18567				349.44	0.92368				3.6575	2.56082				349.44	5.33175
351.187	9.5133				351.187	-0.16024				351.187	0.8804				3.6625	2.58101				351.187	5.25791
352.943	9.47382				352.943	-0.13212				352.943	0.94461				3.6675	2.64574				352.943	5.17831
354.708	9.43297				354.708	-0.1767				354.708	0.88306				3.6725	2.64398				354.708	5.47229
356.482	9.50569				356.482	-0.12265				356.482	0.86129				3.6775	2.596				356.482	5.27681
358.264	9.47593				358.264	-0.22232				358.264	0.90948				3.6825	2.57392				358.264	5.38015
360.055	9.35826				360.055	-0.2271				360.055	0.92826				3.6875	2.5884				360.055	5.20033
361.856	9.34993				361.856	-0.14617				361.856	0.98021				3.6925	2.58154				361.856	5.41504
363.665	9.47868				363.665	-0.13868				363.665	0.82488				3.6975	2.62858				363.665	5.32035
365.483	9.15606				365.483	-0.10783				365.483	0.89435				3.7025	2.60785				365.483	5.18588
367.311	9.41905				367.311	-0.14262				367.311	0.84929				3.7075	2.52757				367.311	5.57564
369.147	9.43838				369.147	-0.03992				369.147	0.91488				3.7125	2.52596				369.147	5.29843
370.993	9.50629				370.993	-0.16504				370.993	0.92431				3.7175	2.575				370.993	5.51091
372.848	9.54835				372.848	-0.14144				372.848	0.83649				3.7225	2.58129				372.848	5.37659
374.712	9.48049				374.712	-0.16092				374.712	0.95313				3.7275	2.54674				374.712	5.37641
376.586	9.39586				376.586	-0.09788				376.586	0.84659				3.7325	2.52773				376.586	5.13854
378.469	9.48762				378.469	-0.13641				378.469	0.86227				3.7375	2.59669				378.469	5.35708
380.361	9.63465				380.361	-0.19137				380.361	0.93981				3.7425	2.53931				380.361	5.45205
382.263	9.47593				382.263	-0.17247				382.263	0.95217				3.7475	2.56988				382.263	5.36477
384.174	9.32723				384.174	-0.20046				384.174	0.90615				3.7525	2.56055				384.174	5.35446
386.095	9.7671				386.095	-0.16824				386.095	0.91737				3.7575	2.5644				386.095	5.29819
388.025	9.53914				388.025	-0.1191				388.025	0.98808				3.7625	2.59736				388.025	5.39322
389.966	9.66667				389.966	-0.28111				389.966	0.91633				3.7675	2.59286				389.966	5.40293
391.915	9.55337				391.915	-0.18284				391.915	0.80481				3.7725	2.58726				391.915	5.52867
393.875	9.42376				393.875	-0.16431				393.875	0.82421				3.7775	2.57105				393.875	5.2485
395.844	9.524				395.844	-0.14526				395.844	0.79001				3.7825	2.59108				395.844	5.47487
397.824	9.67185				397.824	-0.16359				397.824	0.86543				3.7875	2.66507				397.824	5.48506
399.813	9.4692				399.813	-0.12435				399.813	1.01195				3.7925	2.54719				399.813	5.3012
401.812	9.59584				401.812	-0.21157				401.812	0.93243				3.7975	2.55166				401.812	5.3292
403.821	9.65143				403.821	-0.19582				403.821	0.98947				3.8025	2.58398				403.821	5.36285
405.84	9.30678				405.84	-0.13978				405.84	0.91561				3.8075	2.57628				405.84	5.26876
407.869	9.52025				407.869	-0.19069				407.869	0.8754				3.8125	2.55197				407.869	5.30122
409.908	9.70632				409.908	-0.17546				409.908	0.9967				3.8175	2.54021				409.908	5.30271
411.958	9.58943				411.958	-0.23569				411.958	0.92675				3.8225	2.55261				411.958	5.51907
414.018	9.68753				414.018	-0.1887				414.018	0.86611				3.8275	2.52897				414.018	5.26303
416.088	9.29242				416.088	-0.24304				416.088	0.8899				3.8325	2.58558				416.088	5.33967
418.168	9.37468				418.168	-0.12133				418.168	0.85487				3.8375	2.58628				418.168	5.34729
420.259	9.46507				420.259	-0.15811				420.259	0.87784				3.8425	2.57961				420.259	5.09871
422.36	9.38874				422.36	-0.1407				422.36	0.8608				3.8475	2.57495				422.36	5.28584
424.472	9.34667				424.472	-0.16798				424.472	0.82752				3.8525	2.54968				424.472	5.32749
426.595	9.73625				426.595	-0.19175				426.595	0.95436				3.8575	2.59847				426.595	5.60139
428.728	9.33154				428.728	-0.23406				428.728	0.77041				3.8625	2.58773				428.728	5.32322
430.871	9.45877				430.871	-0.23283				430.871	0.87763				3.8675	2.56277				430.871	5.34735
433.026	9.54252				433.026	-0.01298				433.026	0.80339				3.8725	2.53309				433.026	5.18918
435.191	9.69507				435.191	-0.11685				435.191	0.86334				3.8775	2.58329				435.191	5.26983
437.367	9.9331				437.367	-0.22086				437.367	0.74891				3.8825	2.59517				437.367	5.26215
439.554	9.52738				439.554	-0.2286				439.554	0.91833				3.8875	2.5742				439.554	5.41596
441.751	9.71776				441.751	-0.22613				441.751	0.86835				3.8925	2.54663				441.751	5.36186
443.96	9.49027				443.96	-0.23579				443.96	0.92217				3.8975	2.62265				443.96	5.4821
446.18	9.73538				446.18	-0.15017				446.18	0.95889				3.9025	2.6071				446.18	5.09595
448.411	9.61299				448.411	-0.19059				448.411	0.95469				3.9075	2.56481				448.411	5.24551
450.653	9.81735				450.653	-0.19231				450.653	0.83539				3.9125	2.56039				450.653	5.47383
452.906	9.505				452.906	-0.21614				452.906	0.87287				3.9175	2.62173				452.906	5.28097
455.171	9.60255				455.171	-0.08781				455.171	0.81409				3.9225	2.60774				455.171	5.1613
457.446	9.62219				457.446	-0.13476				457.446	0.83282				3.9275	2.56121				457.446	5.35909
459.734	9.47254				459.734	-0.10825				459.734	0.9344				3.9325	2.53884				459.734	5.27377
462.032	9.46464				462.032	-0.00169				462.032	0.88934				3.9375	2.53392				462.032	5.36261
464.343	9.58531				464.343	-0.12113				464.343	0.88296				3.9425	2.57601				464.343	5.43369
466.664	9.7297				466.664	-0.27323				466.664	0.98598				3.9475	2.57573				466.664	5.39061
468.998	9.5976				468.998	-0.14656				468.998	0.73122				3.9525	2.59822				468.998	5.20302
471.343	9.50127				471.343	-0.15717				471.343	0.77222				3.9575	2.50546				471.343	5.01142
473.699	9.38481				473.699	-0.13768				473.699	0.91756				3.9625	2.52712				473.699	5.2084
476.068	9.6027				476.068	-0.20018				476.068	0.93819				3.9675	2.55283				476.068	5.22198
478.448	9.54132				478.448	-0.10841				478.448	0.73719				3.9725	2.50206				478.448	5.36731
480.84	9.35628				480.84	-0.14412				480.84	0.93827				3.9775	2.5759				480.84	5.43819
483.245	9.19813				483.245	-0.18451				483.245	0.8209				3.9825	2.56618				483.245	5.46943
485.661	9.33992				485.661	-0.10002				485.661	0.88163				3.9875	2.60115				485.661	5.21619
488.089	9.3408				488.089	-0.21579				488.089	0.76111				3.9925	2.53881				488.089	5.26251
490.53	9.31073				490.53	-0.09246				490.53	0.92723				3.9975	2.59304				490.53	5.29869
492.982	9.54311				492.982	-0.23064				492.982	0.86655				4.0025	2.58871				492.982	5.09842
495.447	9.04881				495.447	-0.17667				495.447	0.72795				4.0075	2.55969				495.447	5.18734
497.924	9.31044				497.924	-0.12587				497.924	0.97367				4.0125	2.58859				497.924	5.31647
500.414	9.77582				500.414	-0.12318				500.414	0.88032				4.0175	2.53763				500.414	5.46437
502.916	9.45839				502.916	-0.10384				502.916	0.91753				4.0225	2.60887				502.916	5.34329
505.431	9.2872				505.431	-0.10929				505.431	0.89098				4.0275	2.56344				505.431	5.31206
507.958	9.2353				507.958	-0.10835				507.958	0.96902				4.0325	2.5407				507.958	5.37167
510.498	9.14606				510.498	-0.11157				510.498	0.9147				4.0375	2.59071				510.498	5.2709
513.05	9.13125				513.05	-0.16228				513.05	0.88329				4.0425	2.49496				513.05	5.30127
515.615	9.11229				515.615	-0.15424				515.615	0.79393				4.0475	2.51905				515.615	5.04937
518.193	9.45389				518.193	-0.15112				518.193	1.06203				4.0525	2.60223				518.193	5.30233
520.784	9.31047				520.784	-0.22235				520.784	0.98449				4.0575	2.57184				520.784	5.31739
523.388	9.25539				523.388	-0.19216				523.388	0.84608				4.0625	2.55028				523.388	5.07565
526.005	9.43474				526.005	-0.35258				526.005	0.87948				4.0675	2.5196				526.005	5.38086
528.635	9.34273				528.635	-0.18847				528.635	0.78212				4.0725	2.50584				528.635	5.03168
531.278	9.31394				531.278	-0.1925				531.278	0.90352				4.0775	2.57469				531.278	5.01094
533.935	9.41717				533.935	-0.24264				533.935	0.71657				4.0825	2.60383				533.935	5.29915
536.604	9.51866				536.604	-0.25639				536.604	0.83797				4.0875	2.52625				536.604	5.21757
539.287	9.70894				539.287	-0.03144				539.287	0.87393				4.0925	2.6072				539.287	5.19965
541.984	9.21357				541.984	-0.11071				541.984	0.85643				4.0975	2.59458				541.984	5.02314
544.694	9.39108				544.694	-0.13753				544.694	0.63951				4.1025	2.56237				544.694	5.27528
547.417	9.51353				547.417	0.00614				547.417	0.68054				4.1075	2.47797				547.417	5.29609
550.154	9.11002				550.154	-0.20083				550.154	0.74315				4.1125	2.51939				550.154	5.15426
552.905	9.23941				552.905	-0.20008				552.905	0.85782				4.1175	2.53442				552.905	5.11032
555.67	8.97761				555.67	-0.07533				555.67	0.83444				4.1225	2.55775				555.67	5.11612
558.448	9.17147				558.448	-0.10277				558.448	0.84652				4.1275	2.58288				558.448	5.00094
561.24	9.05523				561.24	-0.08339				561.24	0.82248				4.1325	2.54892				561.24	4.84671
564.046	9.33332				564.046	-0.16055				564.046	0.74342				4.1375	2.65868				564.046	4.94115
566.867	9.1218				566.867	-0.11438				566.867	0.84378				4.1425	2.56532				566.867	4.84174
569.701	9.12777				569.701	-0.0312				569.701	0.93496				4.1475	2.56718				569.701	4.96904
572.55	9.21708				572.55	-0.16403				572.55	0.87738				4.1525	2.47025				572.55	5.16298
575.412	9.36596				575.412	-0.29429				575.412	0.80042				4.1575	2.5256				575.412	4.97599
578.289	9.38876				578.289	-0.19218				578.289	0.92026				4.1625	2.48733				578.289	4.82568
581.181	8.98939				581.181	-0.06664				581.181	0.91208				4.1675	2.48316				581.181	4.80283
584.087	8.96118				584.087	-0.11765				584.087	0.84964				4.1725	2.50386				584.087	4.94355
587.007	9.13745				587.007	-0.34632				587.007	0.8429				4.1775	2.58338				587.007	5.03403
589.942	8.92971				589.942	-0.16034				589.942	0.99514				4.1825	2.551				589.942	4.96859
592.892	9.36928				592.892	-0.08299				592.892	0.87637				4.1875	2.5539				592.892	4.98048
595.856	8.79174				595.856	-0.15856				595.856	0.90974				4.1925	2.53839				595.856	4.88873
598.836	9.02573				598.836	-0.0859				598.836	0.83143				4.1975	2.55681				598.836	4.78876
601.83	9.10979				601.83	-0.18887				601.83	0.63561				4.2025	2.60238				601.83	4.78987
604.839	9.23156				604.839	-0.18725				604.839	0.75765				4.2075	2.49426				604.839	4.82959
607.863	8.99017				607.863	-0.16247				607.863	0.78859				4.2125	2.50981				607.863	4.84435
610.902	8.91159				610.902	-0.12253				610.902	0.87852				4.2175	2.53725				610.902	4.89361
613.957	9.1561				613.957	-0.15459				613.957	1.03962				4.2225	2.49944				613.957	4.81686
617.027	9.24704				617.027	-0.15743				617.027	1.02904				4.2275	2.58909				617.027	4.98814
620.112	8.92201				620.112	-0.19811				620.112	0.76223				4.2325	2.57023				620.112	4.85723
623.212	9.13203				623.212	-0.10731				623.212	0.87041				4.2375	2.52068				623.212	4.93886
626.328	9.06569				626.328	-0.01483				626.328	0.84284				4.2425	2.54905				626.328	4.717
629.46	9.00049				629.46	-0.05318				629.46	0.8392				4.2475	2.5052				629.46	4.97795
632.607	8.999				632.607	-0.29585				632.607	0.79151				4.2525	2.52215				632.607	4.82953
635.77	9.0246				635.77	0.00893				635.77	0.68557				4.2575	2.48566				635.77	4.84818
638.949	9.19495				638.949	-0.1407				638.949	0.83624				4.2625	2.53577				638.949	4.71288
642.144	9.34813				642.144	-0.27374				642.144	0.86373				4.2675	2.51601				642.144	5.0037
645.355	8.99559				645.355	-0.27262				645.355	0.82309				4.2725	2.5959				645.355	5.00237
648.582	9.0885				648.582	-0.12551				648.582	0.90858				4.2775	2.53259				648.582	4.57189
651.824	9.29975				651.824	-0.20388				651.824	0.73196				4.2825	2.50536				651.824	4.8689
655.084	9.09599				655.084	-0.26058				655.084	0.95317				4.2875	2.4995				655.084	5.24894
658.359	9.21858				658.359	-0.24703				658.359	0.70588				4.2925	2.49727				658.359	5.20319
661.651	8.82988				661.651	-0.06983				661.651	0.84591				4.2975	2.45087				661.651	4.92174
664.959	9.00767				664.959	-0.12308				664.959	0.79047				4.3025	2.52492				664.959	4.79202
668.284	8.74002				668.284	-0.01023				668.284	0.7926				4.3075	2.48781				668.284	4.84473
671.625	9.09723				671.625	-0.24001				671.625	0.68518				4.3125	2.51161				671.625	4.94773
674.983	9.18427				674.983	-0.19524				674.983	0.87795				4.3175	2.54865				674.983	5.00651
678.358	9.24406				678.358	-0.05153				678.358	0.86949				4.3225	2.5078				678.358	4.81483
681.75	9.12523				681.75	-0.18927				681.75	0.91698				4.3275	2.54302				681.75	5.02059
685.159	9.24226				685.159	-0.12015				685.159	0.9266				4.3325	2.5342				685.159	5.08026
688.585	9.43615				688.585	-0.14435				688.585	0.65136				4.3375	2.56415				688.585	5.16671
692.028	8.91306				692.028	-0.19382				692.028	0.8445				4.3425	2.50255				692.028	5.08178
695.488	9.32503				695.488	-0.30422				695.488	0.86326				4.3475	2.53691				695.488	4.81399
698.965	9.16821				698.965	-0.16177				698.965	1.08551				4.3525	2.57448				698.965	4.59088
702.46	9.24268				702.46	-0.07827				702.46	0.80051				4.3575	2.57461				702.46	4.80781
705.972	8.73496				705.972	-0.19868				705.972	0.62867				4.3625	2.57596				705.972	4.78686
709.502	8.61852				709.502	-0.19445				709.502	0.86467				4.3675	2.52875				709.502	4.79037
713.05	9.19147				713.05	-0.09571				713.05	0.86547				4.3725	2.49535				713.05	5.03989
716.615	9.20068				716.615	-0.3214				716.615	0.89125				4.3775	2.54596				716.615	5.12097
720.198	9.04197				720.198	-0.29896				720.198	0.71248				4.3825	2.50959				720.198	4.90172
723.799	8.96927				723.799	0.02514				723.799	0.84999				4.3875	2.64141				723.799	4.8424
727.418	9.1024				727.418	-0.18539				727.418	1.12668				4.3925	2.51622				727.418	5.06535
731.055	8.77873				731.055	-0.24139				731.055	1.03224				4.3975	2.54036				731.055	5.17628
734.71	9.01963				734.71	-0.2257				734.71	0.69448				4.4025	2.57353				734.71	5.126
738.384	8.99513				738.384	-0.2059				738.384	0.79156				4.4075	2.51434				738.384	5.19941
742.076	9.07327				742.076	-0.13602				742.076	0.55113				4.4125	2.57239				742.076	4.80543
745.786	9.50441				745.786	-0.02176				745.786	0.77774				4.4175	2.59727				745.786	4.78134
749.515	9.33942				749.515	-0.31182				749.515	1.0119				4.4225	2.52984				749.515	4.98352
753.263	8.91552				753.263	-0.1004				753.263	0.82288				4.4275	2.50293				753.263	4.86504
757.029	9.21903				757.029	-0.32208				757.029	0.81509				4.4325	2.52496				757.029	4.66245
760.814	9.26805				760.814	-0.11178				760.814	0.52939				4.4375	2.5536				760.814	5.12227
764.618	9.33011				764.618	-0.28308				764.618	0.71968				4.4425	2.60326				764.618	4.9247
768.441	9.65751				768.441	-0.03744				768.441	0.59595				4.4475	2.61516				768.441	4.49837
772.284	8.88044				772.284	-0.17265				772.284	0.93165				4.4525	2.48768				772.284	4.74924
776.145	8.84464				776.145	-0.41454				776.145	0.87095				4.4575	2.49083				776.145	4.98249
780.026	9.14711				780.026	-0.4504				780.026	0.56018				4.4625	2.4951				780.026	5.2433
783.926	8.88992				783.926	0.08525				783.926	0.84245				4.4675	2.48922				783.926	4.99934
787.845	9.08837				787.845	0.10126				787.845	0.89436				4.4725	2.50169				787.845	4.99188
791.785	8.94537				791.785	-0.20509				791.785	0.95361				4.4775	2.55973				791.785	5.05241
795.744	9.5463				795.744	-0.38				795.744	1.1805				4.4825	2.5217				795.744	4.94139
799.722	9.08882				799.722	-0.24587				799.722	0.87986				4.4875	2.52619				799.722	4.60196
803.721	9.11683				803.721	0.00203				803.721	0.64728				4.4925	2.51327				803.721	4.89621
807.739	9.07047				807.739	-0.20631				807.739	0.81357				4.4975	2.49417				807.739	5.38804
811.778	9.04088				811.778	-0.2393				811.778	0.51945				4.5025	2.55223				811.778	5.17998
815.837	8.7522				815.837	0.11284				815.837	0.724				4.5075	2.5382				815.837	4.85656
819.916	8.81758				819.916	-0.11629				819.916	0.72266				4.5125	2.56844				819.916	4.84064
824.016	9.34885				824.016	-0.1194				824.016	1.14999				4.5175	2.52165				824.016	4.92189
828.136	9.01653				828.136	-0.3058				828.136	0.53173				4.5225	2.55386				828.136	5.12825
832.277	8.44374				832.277	-0.01949				832.277	0.95706				4.5275	2.47225				832.277	4.87366
836.438	8.59014				836.438	-0.29758				836.438	0.79039				4.5325	2.48394				836.438	4.7637
840.62	9.34763				840.62	-0.06684				840.62	0.68898				4.5375	2.48097				840.62	4.68369
844.823	9.28528				844.823	-0.37465				844.823	0.84727				4.5425	2.47305				844.823	5.1267
849.047	9.27951				849.047	-0.38424				849.047	0.81406				4.5475	2.55453				849.047	5.05188
853.293	8.97043				853.293	-0.18075				853.293	0.56795				4.5525	2.50643				853.293	4.87069
857.559	9.41893				857.559	-0.00152				857.559	0.7039				4.5575	2.49229				857.559	5.05377
861.847	9.10045				861.847	0.13561				861.847	0.73765				4.5625	2.46991				861.847	4.87379
866.156	8.81486				866.156	-0.19112				866.156	0.85646				4.5675	2.46019				866.156	4.8906
870.487	9.10036				870.487	-0.31331				870.487	0.81367				4.5725	2.51161				870.487	4.64739
874.839	9.08907				874.839	-0.37993				874.839	0.48916				4.5775	2.52092				874.839	4.94036
879.214	9.75711				879.214	-0.38525				879.214	0.75375				4.5825	2.56033				879.214	5.3753
883.61	8.83445				883.61	-0.03714				883.61	1.26086				4.5875	2.5288				883.61	4.89654
888.028	9.43793				888.028	-0.22681				888.028	0.87909				4.5925	2.5838				888.028	5.12302
892.468	9.20135				892.468	-0.00475				892.468	1.07981				4.5975	2.52914				892.468	5.08212
896.93	8.80364				896.93	-0.28059				896.93	0.85082				4.6025	2.56257				896.93	4.92118
901.415	9.1855				901.415	-0.25881				901.415	0.67754				4.6075	2.60029				901.415	4.81425
905.922	8.72333				905.922	0.09976				905.922	0.76804				4.6125	2.56407				905.922	4.96425
910.451	8.85275				910.451	-0.24996				910.451	1.09967				4.6175	2.52488				910.451	5.22138
915.004	8.63686				915.004	-0.22266				915.004	0.57382				4.6225	2.55527				915.004	4.99659
919.579	8.9948				919.579	-0.16032				919.579	0.95338				4.6275	2.50518				919.579	4.97794
924.177	9.08171				924.177	-0.30267				924.177	0.5313				4.6325	2.49364				924.177	4.95292
928.798	8.5848				928.798	-0.18723				928.798	0.70728				4.6375	2.51727				928.798	5.43578
933.442	9.09841				933.442	-0.15795				933.442	0.86738				4.6425	2.49116				933.442	4.79811
938.109	8.74693				938.109	-0.36215				938.109	0.64964				4.6475	2.51225				938.109	5.4754
942.799	9.22561				942.799	-0.00658				942.799	0.45289				4.6525	2.5143				942.799	4.75471
947.513	8.81852				947.513	-0.03268				947.513	0.99226				4.6575	2.44582				947.513	4.87696
952.251	9.19054				952.251	-0.16905				952.251	0.81433				4.6625	2.52365				952.251	4.86724
957.012	8.97245				957.012	-0.24563				957.012	0.89349				4.6675	2.52132				957.012	5.14882
961.797	8.98343				961.797	-0.26338				961.797	1.16254				4.6725	2.46009				961.797	4.96906
966.606	9.42621				966.606	-0.16006				966.606	0.85249				4.6775	2.45429				966.606	4.99696
971.439	8.97524				971.439	-0.20199				971.439	0.85511				4.6825	2.43554				971.439	5.093
976.296	9.18861				976.296	-0.20497				976.296	0.86424				4.6875	2.53946				976.296	5.07175
981.178	9.12739				981.178	-0.2094				981.178	0.84322				4.6925	2.56276				981.178	4.88185
986.084	9.04217				986.084	-0.49268				986.084	0.95005				4.6975	2.54575				986.084	5.03249
991.014	9.13273				991.014	-0.20785				991.014	0.9615				4.7025	2.5749				991.014	4.69186
995.969	8.44771				995.969	-0.1703				995.969	0.64487				4.7075	2.51622				995.969	5.20104
999.226	8.45539				999.226	-0.11				999.226	0.88309				4.7125	2.55166				999.226	5.0333
															4.7175	2.54543
															4.7225	2.49121
															4.7275	2.52187
															4.7325	2.54749
															4.7375	2.53803
															4.7425	2.47071
															4.7475	2.56626
															4.7525	2.47842
															4.7575	2.53462
															4.7625	2.50462
															4.7675	2.47444
															4.7725	2.48338
															4.7775	2.52381
															4.7825	2.4654
															4.7875	2.49308
															4.7925	2.47709
															4.7975	2.42095
															4.8025	2.51456
															4.8075	2.47021
															4.8125	2.51528
															4.8175	2.57349
															4.8225	2.5432
															4.8275	2.54282
															4.8325	2.53505
															4.8375	2.54367
															4.8425	2.48969
															4.8475	2.46946
															4.8525	2.51043
															4.8575	2.49064
															4.8625	2.57682
															4.8675	2.50934
															4.8725	2.43294
															4.8775	2.51091
															4.8825	2.51969
															4.8875	2.46915
															4.8925	2.58334
															4.8975	2.51601
															4.9025	2.54116
															4.9075	2.48523
															4.9125	2.49905
															4.9175	2.48757
															4.9225	2.50741
															4.9275	2.55596
															4.9325	2.46711
															4.9375	2.43834
															4.9425	2.47845
															4.9475	2.48897
															4.9525	2.52657
															4.9575	2.52339
															4.9625	2.51837
															4.9675	2.51068
															4.9725	2.49841
															4.9775	2.542
															4.9825	2.53462
															4.9875	2.53809
															4.9925	2.49096
															4.9975	2.50316
															5.0025	2.42852
															5.0075	2.44257
															5.01251	2.49067
															5.01752	2.41012
															5.02254	2.48222
															5.02756	2.51538
															5.03259	2.44448
															5.03762	2.5032
															5.04266	2.5199
															5.0477	2.48053
															5.05275	2.4888
															5.0578	2.4786
															5.06286	2.47496
															5.06792	2.52054
															5.07299	2.48591
															5.07807	2.48915
															5.08314	2.516
															5.08823	2.52919
															5.09331	2.43626
															5.09841	2.47261
															5.10351	2.53722
															5.10861	2.5552
															5.11372	2.4899
															5.11883	2.51143
															5.12395	2.529
															5.12907	2.45195
															5.1342	2.55107
															5.13934	2.51268
															5.14448	2.51839
															5.14962	2.49208
															5.15477	2.55281
															5.15993	2.46147
															5.16509	2.56031
															5.17025	2.54841
															5.17542	2.4628
															5.1806	2.52985
															5.18578	2.56343
															5.19096	2.55598
															5.19615	2.55545
															5.20135	2.46651
															5.20655	2.51405
															5.21176	2.53373
															5.21697	2.60606
															5.22219	2.48238
															5.22741	2.51048
															5.23264	2.5258
															5.23787	2.46771
															5.24311	2.44879
															5.24835	2.56167
															5.2536	2.49383
															5.25885	2.4351
															5.26411	2.50266
															5.26938	2.46661
															5.27464	2.49942
															5.27992	2.50117
															5.2852	2.51268
															5.29048	2.50475
															5.29577	2.47168
															5.30107	2.52102
															5.30637	2.41312
															5.31168	2.51638
															5.31699	2.48311
															5.32231	2.46414
															5.32763	2.47689
															5.33296	2.53297
															5.33829	2.45317
															5.34363	2.47724
															5.34897	2.4932
															5.35432	2.53193
															5.35967	2.5485
															5.36503	2.63667
															5.3704	2.5412
															5.37577	2.52208
															5.38115	2.5706
															5.38653	2.48292
															5.39191	2.43288
															5.39731	2.54034
															5.4027	2.5313
															5.40811	2.49612
															5.41351	2.49577
															5.41893	2.54232
															5.42435	2.51578
															5.42977	2.60062
															5.4352	2.46997
															5.44064	2.46769
															5.44608	2.48598
															5.45152	2.39246
															5.45697	2.48274
															5.46243	2.54666
															5.46789	2.58459
															5.47336	2.39953
															5.47883	2.4703
															5.48431	2.48761
															5.4898	2.52804
															5.49529	2.48276
															5.50078	2.53739
															5.50628	2.57631
															5.51179	2.53591
															5.5173	2.48963
															5.52282	2.54461
															5.52834	2.45242
															5.53387	2.55452
															5.5394	2.5533
															5.54494	2.59849
															5.55049	2.4901
															5.55604	2.4454
															5.56159	2.42847
															5.56716	2.48735
															5.57272	2.50949
															5.5783	2.52713
															5.58387	2.61936
															5.58946	2.53058
															5.59505	2.5483
															5.60064	2.57554
															5.60624	2.60151
															5.61185	2.5232
															5.61746	2.51524
															5.62308	2.57897
															5.6287	2.48267
															5.63433	2.56444
															5.63996	2.56341
															5.6456	2.51489
															5.65125	2.49802
															5.6569	2.52724
															5.66256	2.58623
															5.66822	2.47676
															5.67389	2.50607
															5.67956	2.55181
															5.68524	2.50563
															5.69093	2.44746
															5.69662	2.47723
															5.70232	2.5278
															5.70802	2.51051
															5.71373	2.50422
															5.71944	2.57397
															5.72516	2.51032
															5.73088	2.50673
															5.73662	2.48305
															5.74235	2.57024
															5.74809	2.57354
															5.75384	2.46622
															5.7596	2.55889
															5.76536	2.55194
															5.77112	2.55579
															5.77689	2.50454
															5.78267	2.55709
															5.78845	2.51128
															5.79424	2.50893
															5.80003	2.45843
															5.80583	2.45833
															5.81164	2.48376
															5.81745	2.4682
															5.82327	2.49025
															5.82909	2.5443
															5.83492	2.49609
															5.84076	2.47983
															5.8466	2.46838
															5.85244	2.45021
															5.8583	2.48707
															5.86415	2.44926
															5.87002	2.46899
															5.87589	2.4876
															5.88176	2.52055
															5.88765	2.57629
															5.89353	2.52071
															5.89943	2.45759
															5.90533	2.42693
															5.91123	2.4332
															5.91714	2.50952
															5.92306	2.49946
															5.92898	2.60076
															5.93491	2.52734
															5.94085	2.51629
															5.94679	2.48765
															5.95274	2.54136
															5.95869	2.46536
															5.96465	2.51586
															5.97061	2.52416
															5.97658	2.51896
															5.98256	2.48584
															5.98854	2.53648
															5.99453	2.51276
															6.00052	2.52639
															6.00652	2.49862
															6.01253	2.51735
															6.01854	2.53817
															6.02456	2.49488
															6.03059	2.49445
															6.03662	2.48814
															6.04265	2.58064
															6.0487	2.48101
															6.05475	2.45682
															6.0608	2.51251
															6.06686	2.46045
															6.07293	2.56929
															6.079	2.54554
															6.08508	2.49371
															6.09116	2.49978
															6.09726	2.46941
															6.10335	2.56314
															6.10946	2.48108
															6.11557	2.47101
															6.12168	2.59016
															6.1278	2.48375
															6.13393	2.51763
															6.14007	2.52928
															6.14621	2.48791
															6.15235	2.52777
															6.1585	2.48598
															6.16466	2.55616
															6.17083	2.56092
															6.177	2.55587
															6.18317	2.51289
															6.18936	2.57371
															6.19555	2.46025
															6.20174	2.6356
															6.20794	2.58772
															6.21415	2.51233
															6.22037	2.51346
															6.22659	2.55019
															6.23281	2.55579
															6.23905	2.51769
															6.24529	2.58837
															6.25153	2.52721
															6.25778	2.5661
															6.26404	2.49931
															6.2703	2.49133
															6.27657	2.44395
															6.28285	2.4797
															6.28913	2.51844
															6.29542	2.57961
															6.30172	2.49786
															6.30802	2.58323
															6.31433	2.51436
															6.32064	2.58661
															6.32696	2.47596
															6.33329	2.53845
															6.33962	2.54635
															6.34596	2.6037
															6.35231	2.57684
															6.35866	2.46544
															6.36502	2.50352
															6.37138	2.50944
															6.37776	2.55065
															6.38413	2.51786
															6.39052	2.52908
															6.39691	2.5717
															6.40331	2.58598
															6.40971	2.55753
															6.41612	2.52012
															6.42253	2.53335
															6.42896	2.62113
															6.43539	2.55854
															6.44182	2.57338
															6.44826	2.57499
															6.45471	2.53288
															6.46117	2.60369
															6.46763	2.50443
															6.4741	2.52503
															6.48057	2.5276
															6.48705	2.55278
															6.49354	2.55189
															6.50003	2.60224
															6.50653	2.5133
															6.51304	2.58843
															6.51955	2.59347
															6.52607	2.56945
															6.5326	2.54455
															6.53913	2.55898
															6.54567	2.56941
															6.55221	2.62684
															6.55877	2.51609
															6.56532	2.57312
															6.57189	2.51634
															6.57846	2.6227
															6.58504	2.56136
															6.59162	2.59837
															6.59822	2.60505
															6.60481	2.59183
															6.61142	2.54786
															6.61803	2.60657
															6.62465	2.57793
															6.63127	2.57651
															6.6379	2.54966
															6.64454	2.51231
															6.65119	2.57531
															6.65784	2.55573
															6.6645	2.5742
															6.67116	2.5145
															6.67783	2.56397
															6.68451	2.53548
															6.69119	2.51314
															6.69789	2.59147
															6.70458	2.60738
															6.71129	2.56714
															6.718	2.5728
															6.72472	2.57444
															6.73144	2.54762
															6.73817	2.56729
															6.74491	2.53263
															6.75166	2.60167
															6.75841	2.61945
															6.76517	2.55455
															6.77193	2.55099
															6.7787	2.58467
															6.78548	2.55673
															6.79227	2.53332
															6.79906	2.62379
															6.80586	2.52265
															6.81267	2.56534
															6.81948	2.64306
															6.8263	2.61894
															6.83312	2.56432
															6.83996	2.63619
															6.8468	2.59022
															6.85364	2.57781
															6.8605	2.5802
															6.86736	2.54232
															6.87422	2.66446
															6.8811	2.5442
															6.88798	2.60616
															6.89487	2.55461
															6.90176	2.54336
															6.90866	2.5666
															6.91557	2.53042
															6.92249	2.62954
															6.92941	2.68784
															6.93634	2.58139
															6.94328	2.63725
															6.95022	2.67118
															6.95717	2.61642
															6.96413	2.53398
															6.97109	2.6246
															6.97806	2.60355
															6.98504	2.59865
															6.99203	2.64617
															6.99902	2.59769
															7.00602	2.61572
															7.01302	2.51355
															7.02004	2.64954
															7.02706	2.56891
															7.03408	2.60015
															7.04112	2.66048
															7.04816	2.55793
															7.05521	2.52283
															7.06226	2.56261
															7.06932	2.5517
															7.07639	2.54632
															7.08347	2.59973
															7.09055	2.63184
															7.09764	2.59758
															7.10474	2.57743
															7.11185	2.59033
															7.11896	2.5446
															7.12608	2.60899
															7.1332	2.59653
															7.14034	2.6066
															7.14748	2.61555
															7.15462	2.62279
															7.16178	2.66561
															7.16894	2.58502
															7.17611	2.64418
															7.18329	2.54736
															7.19047	2.52012
															7.19766	2.56945
															7.20486	2.61361
															7.21206	2.63081
															7.21927	2.59812
															7.22649	2.5473
															7.23372	2.58441
															7.24095	2.62054
															7.24819	2.65998
															7.25544	2.61424
															7.2627	2.64864
															7.26996	2.59726
															7.27723	2.55886
															7.28451	2.63429
															7.29179	2.61281
															7.29908	2.54328
															7.30638	2.6296
															7.31369	2.67811
															7.321	2.56132
															7.32832	2.63493
															7.33565	2.67589
															7.34299	2.63019
															7.35033	2.61721
															7.35768	2.64875
															7.36504	2.6211
															7.3724	2.66436
															7.37978	2.62244
															7.38716	2.57049
															7.39454	2.65189
															7.40194	2.56635
															7.40934	2.61771
															7.41675	2.54779
															7.42417	2.59499
															7.43159	2.62587
															7.43902	2.58834
															7.44646	2.58933
															7.45391	2.58761
															7.46136	2.67724
															7.46882	2.65302
															7.47629	2.63596
															7.48377	2.58748
															7.49125	2.60496
															7.49874	2.6128
															7.50624	2.67364
															7.51375	2.59697
															7.52126	2.64421
															7.52878	2.675
															7.53631	2.64862
															7.54385	2.64448
															7.55139	2.56872
															7.55894	2.59275
															7.5665	2.66279
															7.57407	2.60661
															7.58164	2.59482
															7.58922	2.56776
															7.59681	2.59772
															7.60441	2.57574
															7.61202	2.63931
															7.61963	2.67785
															7.62725	2.6974
															7.63487	2.57942
															7.64251	2.57516
															7.65015	2.55967
															7.6578	2.57081
															7.66546	2.58373
															7.67312	2.62639
															7.6808	2.62256
															7.68848	2.58194
															7.69617	2.6402
															7.70386	2.60542
															7.71157	2.63069
															7.71928	2.67231
															7.727	2.63266
															7.73473	2.56316
															7.74246	2.64402
															7.7502	2.58243
															7.75795	2.60877
															7.76571	2.6405
															7.77348	2.64041
															7.78125	2.6163
															7.78903	2.6545
															7.79682	2.62058
															7.80462	2.6594
															7.81242	2.6234
															7.82023	2.60121
															7.82805	2.57335
															7.83588	2.68381
															7.84372	2.61831
															7.85156	2.54971
															7.85941	2.60879
															7.86727	2.57645
															7.87514	2.62994
															7.88301	2.66936
															7.8909	2.55336
															7.89879	2.65849
															7.90669	2.65236
															7.91459	2.65948
															7.92251	2.66225
															7.93043	2.65617
															7.93836	2.64846
															7.9463	2.64955
															7.95425	2.69368
															7.9622	2.63618
															7.97016	2.71648
															7.97813	2.59472
															7.98611	2.60801
															7.9941	2.65157
															8.00209	2.61576
															8.01009	2.63968
															8.0181	2.65933
															8.02612	2.66239
															8.03415	2.59621
															8.04218	2.61597
															8.05022	2.53923
															8.05827	2.57134
															8.06633	2.65437
															8.0744	2.65053
															8.08247	2.61052
															8.09056	2.63382
															8.09865	2.58299
															8.10675	2.66154
															8.11485	2.64995
															8.12297	2.58753
															8.13109	2.6131
															8.13922	2.6143
															8.14736	2.61867
															8.15551	2.6193
															8.16366	2.65073
															8.17183	2.64457
															8.18	2.6893
															8.18818	2.64023
															8.19637	2.61649
															8.20456	2.62545
															8.21277	2.60259
															8.22098	2.61837
															8.2292	2.73211
															8.23743	2.65185
															8.24567	2.6028
															8.25391	2.6663
															8.26217	2.67591
															8.27043	2.68253
															8.2787	2.67871
															8.28698	2.70668
															8.29527	2.6694
															8.30356	2.64103
															8.31186	2.5944
															8.32018	2.62633
															8.3285	2.65846
															8.33683	2.56423
															8.34516	2.66917
															8.35351	2.57297
															8.36186	2.66206
															8.37022	2.71562
															8.37859	2.72516
															8.38697	2.66833
															8.39536	2.62237
															8.40375	2.64013
															8.41216	2.61649
															8.42057	2.70976
															8.42899	2.64137
															8.43742	2.67985
															8.44586	2.69873
															8.4543	2.60969
															8.46276	2.59538
															8.47122	2.55491
															8.47969	2.5806
															8.48817	2.65142
															8.49666	2.67842
															8.50516	2.58484
															8.51366	2.66215
															8.52217	2.62852
															8.5307	2.59879
															8.53923	2.64954
															8.54777	2.57066
															8.55631	2.63597
															8.56487	2.73487
															8.57343	2.74241
															8.58201	2.66763
															8.59059	2.68337
															8.59918	2.60593
															8.60778	2.68646
															8.61639	2.62888
															8.625	2.67388
															8.63363	2.58733
															8.64226	2.62685
															8.65091	2.66823
															8.65956	2.68325
															8.66822	2.66423
															8.67688	2.6572
															8.68556	2.71334
															8.69425	2.63498
															8.70294	2.61167
															8.71164	2.68926
															8.72036	2.70515
															8.72908	2.69849
															8.7378	2.70853
															8.74654	2.63815
															8.75529	2.66596
															8.76404	2.69327
															8.77281	2.65553
															8.78158	2.61661
															8.79036	2.70613
															8.79915	2.62681
															8.80795	2.63677
															8.81676	2.64759
															8.82558	2.69159
															8.8344	2.65165
															8.84324	2.66502
															8.85208	2.70662
															8.86093	2.70401
															8.86979	2.68608
															8.87866	2.65758
															8.88754	2.69389
															8.89643	2.66057
															8.90533	2.70588
															8.91423	2.70267
															8.92315	2.71902
															8.93207	2.66659
															8.941	2.65646
															8.94994	2.68018
															8.95889	2.67964
															8.96785	2.69427
															8.97682	2.70274
															8.98579	2.67323
															8.99478	2.76652
															9.00378	2.70818
															9.01278	2.69129
															9.02179	2.65386
															9.03081	2.6767
															9.03984	2.67412
															9.04888	2.6709
															9.05793	2.73276
															9.06699	2.68145
[truncated: 4,705 more rows]

## Sheet: Figure 3
Neutron Diffraction Data
Hexagonal Ice			sII hydrate structure					1000 bar H2- 5K					1350 bar H2- 5K				2000 bar H2- 5K
d-Spacing (A)	Intensity (arb.units)		d-Spacing (A)	Intensity (arb.units)				d-Spacing (A)	Intensity (arb.units)				d-Spacing (A)	Intensity (arb.units)			d-Spacing (A)	Intensity (arb.units)
2.23338	0.42563		0.6314	0				0.1001	18.5288				0.1001	19.5687			0.1001	19.8357
2.23478	0.44193		0.6328	0				0.1003	18.5511				0.1003	19.6549			0.1003	19.951
2.23618	0.45756		0.63419	0				0.1005	18.5795				0.1005	19.6564			0.1005	19.9584
2.23747	0.47241		0.63559	0				0.1007	18.3358				0.1007	19.267			0.1007	19.6914
2.23887	0.48632		0.63699	0				0.1009	18.0481				0.1009	18.9024			0.1009	19.3078
2.24026	0.49918		0.63838	0				0.10111	17.9516				0.10111	18.6536			0.10111	18.9969
2.24166	0.51093		0.63978	0				0.10131	17.6761				0.10131	18.304			0.10131	18.4585
2.24305	0.52146		0.64117	0				0.10151	17.592				0.10151	18.0964			0.10151	18.2235
2.24445	0.53064		0.64247	0				0.10171	17.489				0.10171	17.9792			0.10171	18.1085
2.24585	0.53843		0.64387	0				0.10192	17.323				0.10192	17.8567			0.10192	18.0566
2.24724	0.54477		0.64526	0				0.10212	16.8434				0.10212	17.424			0.10212	17.7889
2.24864	0.54958		0.64666	0				0.10232	16.4155				0.10232	16.9176			0.10232	17.504
2.24993	0.55283		0.64805	0				0.10253	15.8128				0.10253	16.3477			0.10253	16.9768
2.25133	0.55454		0.64945	0				0.10273	15.1866				0.10273	15.7668			0.10273	16.3847
2.25272	0.55458		0.65084	0				0.10294	14.7316				0.10294	15.3308			0.10294	15.9468
2.25412	0.5531		0.65224	0				0.10315	14.3556				0.10315	14.9062			0.10315	15.4602
2.25552	0.54999		0.65363	0				0.10335	14.0366				0.10335	14.617			0.10335	15.1709
2.25691	0.5454		0.65493	0				0.10356	13.6138				0.10356	14.2354			0.10356	14.8122
2.25831	0.53928		0.65633	0				0.10377	13.4971				0.10377	14.1647			0.10377	14.6168
2.2597	0.53172		0.65772	0				0.10397	13.4498				0.10397	14.1572			0.10397	14.5245
2.2611	0.52277		0.65912	0				0.10418	13.3406				0.10418	14.0874			0.10418	14.4467
2.26239	0.51255		0.66051	0				0.10439	13.1583				0.10439	13.9559			0.10439	14.2551
2.26379	0.50116		0.66191	0				0.1046	12.9483				0.1046	13.7178			0.1046	14.0359
2.26519	0.48866		0.66331	0				0.10481	12.5678				0.10481	13.2744			0.10481	13.7193
2.26658	0.47515		0.6647	0				0.10502	12.249				0.10502	12.9213			0.10502	13.3925
2.26798	0.46076		0.6661	0				0.10523	12.0586				0.10523	12.6941			0.10523	13.2151
2.26937	0.44561		0.66739	0				0.10544	11.8594				0.10544	12.43			0.10544	12.9627
2.27077	0.42982		0.66879	0				0.10565	11.6843				0.10565	12.3007			0.10565	12.7697
2.27216	0.4135		0.67019	0				0.10586	11.5133				0.10586	12.1718			0.10586	12.638
2.27356	0.39676		0.67158	0				0.10607	11.3113				0.10607	12.0085			0.10607	12.455
2.27486	0.37974		0.67298	0				0.10628	11.1608				0.10628	11.8102			0.10628	12.2192
2.27625	0.36253		0.67437	0				0.1065	10.9134				0.1065	11.5771			0.1065	11.9657
2.27765	0.34526		0.67577	0				0.10671	10.733				0.10671	11.4061			0.10671	11.7635
2.27904	0.32802		0.67716	0				0.10692	10.6593				0.10692	11.3109			0.10692	11.6137
2.28044	0.31091		0.67856	0				0.10714	10.5102				0.10714	11.1217			0.10714	11.4061
2.28183	0.29402		0.67986	0				0.10735	10.3425				0.10735	10.9751			0.10735	11.2792
2.28323	0.27744		0.68125	0				0.10756	10.3779				0.10756	10.9601			0.10756	11.2942
2.28463	0.26123		0.68265	0				0.10778	10.4089				0.10778	10.9609			0.10778	11.3369
2.28602	0.24548		0.68404	0				0.108	10.311				0.108	10.8528			0.108	11.2896
2.28732	0.23022		0.68544	0				0.10821	10.1861				0.10821	10.738			0.10821	11.2714
2.28871	0.21552		0.68683	0				0.10843	10.059				0.10843	10.6699			0.10843	11.208
2.29011	0.20141		0.68823	0				0.10865	9.91995				0.10865	10.5507			0.10865	11.0705
2.2915	0.18793		0.68963	0				0.10886	9.80712				0.10886	10.4499			0.10886	10.9476
2.2929	0.17509		0.69102	0				0.10908	9.74134				0.10908	10.4283			0.10908	10.849
2.2943	0.16291		0.69232	0				0.1093	9.7242				0.1093	10.3679			0.1093	10.7299
2.29569	0.15141		0.69371	0				0.10952	9.68268				0.10952	10.3347			0.10952	10.7004
2.29709	0.14058		0.69511	0				0.10974	9.53953				0.10974	10.217			0.10974	10.617
2.29848	0.13042		0.69651	0				0.10996	9.33277				0.10996	9.99733			0.10996	10.4492
2.29978	0.12091		0.6979	0				0.11018	9.26282				0.11018	9.91667			0.11018	10.394
2.30117	0.11206		0.6993	0				0.1104	9.18458				0.1104	9.86348			0.1104	10.3459
2.30257	0.10382		0.70069	0				0.11062	9.10828				0.11062	9.75726			0.11062	10.2108
2.30397	0.0962		0.70209	0				0.11084	8.98531				0.11084	9.64329			0.11084	10.0538
2.30536	0.08915		0.70349	0				0.11106	8.90585				0.11106	9.54507			0.11106	9.92963
2.30676	0.08264		0.70478	0				0.11128	8.71853				0.11128	9.31971			0.11128	9.72934
2.30815	0.07666		0.70618	0				0.1115	8.55237				0.1115	9.16174			0.1115	9.55734
2.30955	0.07117		0.70757	0				0.11173	8.43595				0.11173	9.06826			0.11173	9.48885
2.31094	0.06614		0.70897	0				0.11195	8.39464				0.11195	9.00453			0.11195	9.47017
2.31224	0.06154		0.71037	0				0.11218	8.39222				0.11218	9.01024			0.11218	9.48877
2.31364	0.05733		0.71176	0				0.1124	8.36774				0.1124	9.02338			0.1124	9.47588
2.31503	0.05349		0.71316	0				0.11262	8.33635				0.11262	8.98741			0.11262	9.40545
2.31643	0.04999		0.71455	0				0.11285	8.29703				0.11285	8.94906			0.11285	9.33506
2.31782	0.04679		0.71595	0				0.11307	8.26516				0.11307	8.94496			0.11307	9.32688
2.31922	0.04387		0.71724	0				0.1133	8.21663				0.1133	8.8967			0.1133	9.29374
2.32061	0.04121		0.71864	0				0.11353	8.20222				0.11353	8.87692			0.11353	9.31119
2.32201	0.03877		0.72004	0				0.11375	8.1606				0.11375	8.84445			0.11375	9.30774
2.32341	0.03654		0.72143	0				0.11398	8.10972				0.11398	8.77217			0.11398	9.23696
2.3247	0.03449		0.72283	0				0.11421	8.03968				0.11421	8.69165			0.11421	9.17007
2.3261	0.0326		0.72422	0				0.11444	7.96794				0.11444	8.66611			0.11444	9.09865
2.32749	0.03086		0.72562	0				0.11467	7.88125				0.11467	8.5921			0.11467	8.98071
2.32889	0.02924		0.72701	0				0.1149	7.79869				0.1149	8.51326			0.1149	8.91358
2.33028	0.02774		0.72841	0				0.11513	7.70115				0.11513	8.436			0.11513	8.87401
2.33168	0.02634		0.72971	0				0.11536	7.64051				0.11536	8.39068			0.11536	8.78737
2.33308	0.02503		0.7311	0				0.11559	7.60737				0.11559	8.32532			0.11559	8.73347
2.33447	0.02379		0.7325	0				0.11582	7.61985				0.11582	8.30941			0.11582	8.71065
2.33587	0.02262		0.73389	0				0.11605	7.57164				0.11605	8.30369			0.11605	8.68086
2.33716	0.02151		0.73529	0				0.11628	7.53682				0.11628	8.2705			0.11628	8.62356
2.33856	0.02046		0.73669	0				0.11651	7.49229				0.11651	8.2053			0.11651	8.59048
2.33995	0.01945		0.73808	0				0.11675	7.45353				0.11675	8.16299			0.11675	8.54481
2.34135	0.01848		0.73948	0				0.11698	7.35708				0.11698	8.0859			0.11698	8.47356
2.34275	0.01755		0.74087	0				0.11722	7.30054				0.11722	7.99357			0.11722	8.3944
2.34414	0.01665		0.74217	0				0.11745	7.30083				0.11745	8.00164			0.11745	8.41329
2.34554	0.01578		0.74357	0				0.11769	7.30019				0.11769	7.99662			0.11769	8.42439
2.34693	0.01494		0.74496	0				0.11792	7.2509				0.11792	7.95736			0.11792	8.41316
2.34833	0.01413		0.74636	0				0.11816	7.18974				0.11816	7.90373			0.11816	8.35624
2.34962	0.01335		0.74775	0				0.11839	7.15433				0.11839	7.87404			0.11839	8.3334
2.35102	0.01259		0.74915	0				0.11863	7.10756				0.11863	7.7971			0.11863	8.26635
2.35242	0.01185		0.75054	0				0.11887	7.05903				0.11887	7.75991			0.11887	8.24271
2.35381	0.01114		0.75194	0				0.1191	7.00831				0.1191	7.69347			0.1191	8.16396
2.35521	0.01045		0.75333	0				0.11934	6.98383				0.11934	7.64992			0.11934	8.12874
2.3566	0.00979		0.75463	0				0.11958	6.9601				0.11958	7.6208			0.11958	8.08431
2.358	0.00915		0.75603	0				0.11982	6.95613				0.11982	7.62177			0.11982	8.07534
2.35939	0.00854		0.75742	0				0.12006	6.98821				0.12006	7.65028			0.12006	8.08344
2.36079	0.00795		0.75882	0				0.1203	6.98339				0.1203	7.64609			0.1203	8.09837
2.36209	0.00738		0.76021	0				0.12054	6.95345				0.12054	7.63926			0.12054	8.0845
2.36348	0.00684		0.76161	0				0.12078	6.9101				0.12078	7.61194			0.12078	8.04804
2.36488	0.00633		0.76301	0				0.12102	6.88413				0.12102	7.6183			0.12102	8.02086
2.36627	0.00584		0.7644	0				0.12127	6.79878				0.12127	7.54386			0.12127	7.91596
2.36767	0.00537		0.7658	0				0.12151	6.72887				0.12151	7.48251			0.12151	7.82939
2.36906	0.00494		0.76709	0				0.12175	6.72425				0.12175	7.45518			0.12175	7.80344
2.37046	0.00452		0.76849	0				0.12199	6.7302				0.12199	7.46061			0.12199	7.79934
2.37186	0.00413		0.76989	0				0.12224	6.69095				0.12224	7.40782			0.12224	7.77194
2.37325	0.00377		0.77128	0				0.12248	6.66433				0.12248	7.39961			0.12248	7.78458
2.37455	0.00343		0.77268	0				0.12273	6.67532				0.12273	7.39923			0.12273	7.79451
2.37594	0.00311		0.77407	0				0.12297	6.64999				0.12297	7.37006			0.12297	7.77683
2.37734	0.00281		0.77547	0				0.12322	6.59001				0.12322	7.32951			0.12322	7.75768
2.37873	0.00254		0.77687	0				0.12347	6.53038				0.12347	7.28062			0.12347	7.69361
2.38013	0.00229		0.77826	0				0.12371	6.48863				0.12371	7.23391			0.12371	7.62693
2.38153	0.00205		0.77956	0				0.12396	6.42272				0.12396	7.18958			0.12396	7.57805
2.38292	0.00184		0.78095	0				0.12421	6.38406				0.12421	7.16478			0.12421	7.55786
2.38432	0.00165		0.78235	0				0.12446	6.42803				0.12446	7.18483			0.12446	7.58651
2.38571	0.00147		0.78374	0				0.12471	6.44378				0.12471	7.17826			0.12471	7.60618
2.38701	0.00131		0.78514	0				0.12495	6.44156				0.12495	7.1494			0.12495	7.59417
2.3884	0.00116		0.78654	0				0.1252	6.41592				0.1252	7.12891			0.1252	7.57994
2.3898	0.00103		0.78793	0				0.12546	6.39749				0.12546	7.12297			0.12546	7.56635
2.3912	0.00091314		0.78933	0				0.12571	6.35019				0.12571	7.0914			0.12571	7.50492
2.39259	0.000807795		0.79072	0				0.12596	6.29617				0.12596	7.05978			0.12596	7.47487
2.39399	0.000714015		0.79202	0				0.12621	6.27935				0.12621	7.0495			0.12621	7.46335
2.39538	0.00063099		0.79341	0				0.12646	6.28217				0.12646	7.03397			0.12646	7.44228
2.39678	0.00055782		0.79481	0				0.12671	6.25658				0.12671	6.99188			0.12671	7.40179
2.39817	0.000493695		0.79621	0				0.12697	6.23282				0.12697	6.96408			0.12697	7.39194
2.39947	0.000437805		0.7976	0				0.12722	6.24079				0.12722	6.95694			0.12722	7.36499
2.40087	0.000389444		0.799	0				0.12748	6.21426				0.12748	6.942			0.12748	7.33103
2.40226	0.000347945		0.80039	0				0.12773	6.20111				0.12773	6.93074			0.12773	7.3187
2.40366	0.000312647		0.80179	0				0.12799	6.2022				0.12799	6.95009			0.12799	7.32956
2.40505	0.000282938		0.80319	0				0.12824	6.15431				0.12824	6.91238			0.12824	7.28752
2.40645	0.000258273		0.80448	0				0.1285	6.09668				0.1285	6.8741			0.1285	7.2379
2.40784	0.000238127		0.80588	0				0.12876	6.04631				0.12876	6.83145			0.12876	7.20323
2.40924	0.00022203		0.80727	0				0.12901	6.0098				0.12901	6.79985			0.12901	7.16873
2.41064	0.000209538		0.80867	0				0.12927	5.99386				0.12927	6.77052			0.12927	7.1408
2.41193	0.000200255		0.81007	0				0.12953	6.01897				0.12953	6.76744			0.12953	7.14559
2.41333	0.000193815		0.81146	0				0.12979	6.01717				0.12979	6.74937			0.12979	7.13797
2.41472	0.000189873		0.81286	0				0.13005	6.02339				0.13005	6.73693			0.13005	7.13686
2.41612	0.000188123		0.81425	0				0.13031	6.021				0.13031	6.72764			0.13031	7.13573
2.41751	0.00018828		0.81565	0				0.13057	5.96761				0.13057	6.6853			0.13057	7.09355
2.41891	0.000190089		0.81694	0				0.13083	5.91545				0.13083	6.65088			0.13083	7.0547
2.42031	0.000193311		0.81834	0				0.13109	5.88747				0.13109	6.61824			0.13109	7.04319
2.4217	0.000197726		0.81974	0				0.13135	5.85894				0.13135	6.59916			0.13135	7.03913
2.4231	0.000203126		0.82113	0				0.13162	5.82715				0.13162	6.57478			0.13162	7.01293
2.42439	0.000209327		0.82253	0				0.13188	5.82523				0.13188	6.56594			0.13188	7.0083
2.42579	0.000216162		0.82392	0				0.13214	5.81329				0.13214	6.54478			0.13214	6.98328
2.42718	0.000223461		0.82532	0				0.13241	5.79003				0.13241	6.52717			0.13241	6.9498
2.42858	0.00023108		0.82671	0				0.13267	5.7654				0.13267	6.50594			0.13267	6.92563
2.42998	0.000238878		0.82811	0				0.13294	5.73116				0.13294	6.47927			0.13294	6.89674
2.43137	0.000246721		0.82941	0				0.1332	5.70587				0.1332	6.45511			0.1332	6.87278
2.43277	0.000254493		0.8308	0				0.13347	5.68035				0.13347	6.44069			0.13347	6.86486
2.43416	0.00026208		0.8322	0				0.13374	5.68606				0.13374	6.44764			0.13374	6.86908
2.43556	0.000269375		0.83359	0				0.13401	5.69732				0.13401	6.44689			0.13401	6.84921
2.43685	0.000276282		0.83499	0				0.13427	5.68558				0.13427	6.41562			0.13427	6.82772
2.43825	0.000282722		0.83639	0				0.13454	5.66719				0.13454	6.39282			0.13454	6.80226
2.43965	0.000288603		0.83778	0				0.13481	5.65546				0.13481	6.37535			0.13481	6.78091
2.44104	0.000293859		0.83918	0				0.13508	5.62094				0.13508	6.34668			0.13508	6.74934
2.44244	0.000298427		0.84057	0				0.13535	5.58945				0.13535	6.3255			0.13535	6.72255
2.44383	0.000302252		0.84187	0				0.13562	5.59479				0.13562	6.33764			0.13562	6.72464
2.44523	0.000305294		0.84327	0				0.13589	5.61173				0.13589	6.36191			0.13589	6.74212
2.44662	0.000307508		0.84466	0				0.13616	5.61656				0.13616	6.36587			0.13616	6.7478
2.44802	0.000308871		0.84606	0				0.13644	5.59882				0.13644	6.34639			0.13644	6.73576
2.44932	0.000309366		0.84745	0				0.13671	5.57712				0.13671	6.32575			0.13671	6.7227
2.45071	0.000308984		0.84885	0				0.13698	5.55353				0.13698	6.30949			0.13698	6.70714
2.45211	0.000307724		0.85024	0				0.13726	5.53772				0.13726	6.28242			0.13726	6.68528
2.4535	0.000305591		0.85164	0				0.13753	5.53187				0.13753	6.26731			0.13753	6.66894
2.4549	0.000302607		0.85304	0				0.13781	5.53522				0.13781	6.25873			0.13781	6.66164
2.45629	0.000298796		0.85433	0				0.13808	5.53359				0.13808	6.25079			0.13808	6.64888
2.45769	0.000294183		0.85573	0				0.13836	5.52514				0.13836	6.23323			0.13836	6.63222
2.45909	0.000288819		0.85712	0				0.13864	5.51647				0.13864	6.21881			0.13864	6.63164
2.46048	0.00028274		0.85852	0				0.13891	5.49239				0.13891	6.19106			0.13891	6.6095
2.46178	0.000276003		0.85991	0				0.13919	5.48687				0.13919	6.1833			0.13919	6.60937
2.46317	0.000268659		0.86131	0				0.13947	5.49209				0.13947	6.18446			0.13947	6.62583
2.46457	0.000260766		0.86271	0				0.13975	5.48785				0.13975	6.18265			0.13975	6.63686
2.46596	0.000252396		0.8641	0				0.14003	5.45004				0.14003	6.16069			0.14003	6.60914
2.46736	0.000243603		0.8655	0				0.14031	5.43119				0.14031	6.15753			0.14031	6.5957
2.46876	0.000234464		0.86679	0				0.14059	5.41459				0.14059	6.14768			0.14059	6.57185
2.47015	0.000225036		0.86819	0				0.14087	5.3862				0.14087	6.12442			0.14087	6.53507
2.47155	0.000215392		0.86959	0				0.14115	5.37452				0.14115	6.12049			0.14115	6.50653
2.47294	0.0002056		0.87098	0				0.14143	5.37583				0.14143	6.11509			0.14143	6.49275
2.47424	0.000195714		0.87238	0				0.14172	5.36745				0.14172	6.09436			0.14172	6.46908
2.47563	0.000185805		0.87377	0				0.142	5.34542				0.142	6.06847			0.142	6.44576
2.47703	0.000175927		0.87517	0				0.14228	5.33593				0.14228	6.0482			0.14228	6.43638
2.47843	0.000166136		0.87657	0				0.14257	5.31769				0.14257	6.02569			0.14257	6.42433
2.47982	0.000156483		0.87796	3.4187e-09				0.14285	5.28438				0.14285	5.99608			0.14285	6.39918
2.48122	0.000147015		0.87926	4.7047e-09				0.14314	5.26716				0.14314	5.97842			0.14314	6.39005
2.48261	0.000137772		0.88065	2.5627e-08				0.14343	5.26392				0.14343	5.97151			0.14343	6.38313
2.48401	0.000128799		0.88205	3.66e-08				0.14371	5.25295				0.14371	5.97056			0.14371	6.37795
2.4854	0.000120119		0.88344	5.008e-08				0.144	5.23638				0.144	5.96829			0.144	6.37012
2.4867	0.000111767		0.88484	6.9463e-08				0.14429	5.23903				0.14429	5.97663			0.14429	6.37617
2.4881	0.000103766		0.88624	9.8804e-08				0.14458	5.22174				0.14458	5.97301			0.14458	6.37115
2.48949	9.6129e-05		0.88763	1.3409e-07				0.14486	5.19623				0.14486	5.9566			0.14486	6.35111
2.49089	8.88705e-05		0.88903	1.8145e-07				0.14515	5.17145				0.14515	5.93377			0.14515	6.31717
2.49228	8.2008e-05		0.89042	2.471e-07				0.14544	5.16355				0.14544	5.91339			0.14544	6.30289
2.49368	7.55415e-05		0.89172	3.3503e-07				0.14574	5.14704				0.14574	5.88929			0.14574	6.27698
2.49507	6.9471e-05		0.89311	4.4964e-07				0.14603	5.15007				0.14603	5.87596			0.14603	6.26958
2.49647	6.3801e-05		0.89451	6.0152e-07				0.14632	5.14479				0.14632	5.86443			0.14632	6.26529
2.49787	5.8527e-05		0.89591	8.0273e-07				0.14661	5.13731				0.14661	5.85657			0.14661	6.26736
2.49916	5.36355e-05		0.8973	1.07e-06				0.14691	5.11235				0.14691	5.83308			0.14691	6.2448
2.50056	4.91265e-05		0.8987	1.419e-06				0.1472	5.09859				0.1472	5.8291			0.1472	6.24632
2.50195	4.49825e-05		0.90009	1.8771e-06				0.14749	5.07164				0.14749	5.81532			0.14749	6.22719
2.50335	4.11935e-05		0.90149	2.4765e-06				0.14779	5.0598				0.14779	5.80914			0.14779	6.224
2.50474	3.77451e-05		0.90289	3.2555e-06				0.14808	5.05025				0.14808	5.79762			0.14808	6.20886
2.50614	3.4623e-05		0.90418	4.2668e-06				0.14838	5.06105				0.14838	5.79403			0.14838	6.20816
2.50754	3.18123e-05		0.90558	5.5766e-06				0.14868	5.06123				0.14868	5.78098			0.14868	6.19823
2.50893	2.92964e-05		0.90697	7.2663e-06				0.14897	5.06424				0.14897	5.77915			0.14897	6.19521
2.51033	2.70599e-05		0.90837	9.4431e-06				0.14927	5.06696				0.14927	5.78097			0.14927	6.18738
2.51162	2.50871e-05		0.90977	1.2233e-05				0.14957	5.0636				0.14957	5.77491			0.14957	6.18049
2.51302	2.33618e-05		0.91116	1.5803e-05				0.14987	5.04328				0.14987	5.7643			0.14987	6.17278
2.51441	2.18691e-05		0.91256	2.0351e-05				0.15017	5.02946				0.15017	5.75092			0.15017	6.1527
2.51581	2.05934e-05		0.91395	2.6133e-05				0.15047	5.01687				0.15047	5.73482			0.15047	6.13413
2.51721	1.9521e-05		0.91535	3.3459e-05				0.15077	5.00416				0.15077	5.71318			0.15077	6.12391
2.5186	1.86372e-05		0.91665	4.2712e-05				0.15107	4.98013				0.15107	5.6971			0.15107	6.11422
2.52	1.79298e-05		0.91804	5.4364e-05				0.15137	4.9664				0.15137	5.69007			0.15137	6.09902
2.52139	1.73894e-05		0.91944	6.8993e-05				0.15168	4.95251				0.15168	5.6675			0.15168	6.08
2.52279	1.70082e-05		0.92083	8.7301e-05				0.15198	4.92635				0.15198	5.64753			0.15198	6.06362
2.52408	1.67607e-05		0.92223	0.00011015				0.15228	4.90147				0.15228	5.64597			0.15228	6.05013
2.52548	1.66446e-05		0.92362	0.00013856				0.15259	4.8951				0.15259	5.63994			0.15259	6.04158
2.52688	1.66509e-05		0.92502	0.0001738				0.15289	4.89253				0.15289	5.63282			0.15289	6.04147
2.52827	1.67697e-05		0.92641	0.00021737				0.1532	4.88778				0.1532	5.64254			0.1532	6.05182
2.52967	1.69947e-05		0.92781	0.00027105				0.15351	4.88989				0.15351	5.64433			0.15351	6.0523
2.53106	1.73182e-05		0.92911	0.00033702				0.15381	4.90197				0.15381	5.64826			0.15381	6.05407
2.53246	1.77341e-05		0.9305	0.00041781				0.15412	4.90473				0.15412	5.63866			0.15412	6.0413
2.53385	1.82385e-05		0.9319	0.00051647				0.15443	4.89313				0.15443	5.62164			0.15443	6.01699
2.53525	1.88276e-05		0.93329	0.00063655				0.15474	4.88279				0.15474	5.6054			0.15474	5.99608
2.53655	1.94994e-05		0.93469	0.00078227				0.15505	4.86645				0.15505	5.58528			0.15505	5.9766
2.53794	2.02536e-05		0.93609	0.00095856				0.15536	4.8467				0.15536	5.55684			0.15536	5.9543
2.53934	2.10929e-05		0.93748	0.00117				0.15567	4.83491				0.15567	5.55371			0.15567	5.95331
2.54073	2.20221e-05		0.93888	0.00143				0.15598	4.84825				0.15598	5.56545			0.15598	5.96954
2.54213	2.30486e-05		0.94027	0.00173				0.15629	4.8481				0.15629	5.56573			0.15629	5.97187
2.54352	2.41857e-05		0.94157	0.0021				0.1566	4.85337				0.1566	5.57511			0.1566	5.9758
2.54492	2.54502e-05		0.94297	0.00253				0.15692	4.84716				0.15692	5.56161			0.15692	5.97099
2.54632	2.68659e-05		0.94436	0.00305				0.15723	4.83849				0.15723	5.55087			0.15723	5.96863
2.54771	2.84639e-05		0.94576	0.00366				0.15755	4.82243				0.15755	5.53699			0.15755	5.95108
2.54901	3.02846e-05		0.94715	0.00439				0.15786	4.81415				0.15786	5.53128			0.15786	5.93412
2.5504	3.23807e-05		0.94855	0.00524				0.15818	4.80966				0.15818	5.514			0.15818	5.92263
2.5518	3.48188e-05		0.94994	0.00623				0.15849	4.79328				0.15849	5.50479			0.15849	5.90086
2.55319	3.76821e-05		0.95134	0.0074				0.15881	4.77394				0.15881	5.49238			0.15881	5.8687
2.55459	4.1076e-05		0.95274	0.00875				0.15913	4.74242				0.15913	5.46917			0.15913	5.84157
2.55599	4.51305e-05		0.95403	0.01033				0.15945	4.71245				0.15945	5.44494			0.15945	5.8266
2.55738	5.00085e-05		0.95543	0.01215				0.15976	4.69105				0.15976	5.42796			0.15976	5.81102
2.55878	5.59035e-05		0.95682	0.01426				0.16008	4.68583				0.16008	5.42708			0.16008	5.81399
2.56017	6.30675e-05		0.95822	0.01668				0.1604	4.67755				0.1604	5.42142			0.1604	5.81602
2.56147	7.17885e-05		0.95962	0.01946				0.16073	4.6666				0.16073	5.40625			0.16073	5.80833
2.56286	8.24355e-05		0.96101	0.02263				0.16105	4.66455				0.16105	5.40401			0.16105	5.80923
2.56426	9.5445e-05		0.96241	0.02624				0.16137	4.65694				0.16137	5.40775			0.16137	5.81192
2.56566	0.000111339		0.9638	0.03035				0.16169	4.65204				0.16169	5.39985			0.16169	5.80363
2.56705	0.000130757		0.9652	0.035				0.16201	4.65439				0.16201	5.39709			0.16201	5.80254
2.56845	0.000154454		0.96649	0.04024				0.16234	4.66893				0.16234	5.406			0.16234	5.80704
2.56984	0.000183344		0.96789	0.04614				0.16266	4.67647				0.16266	5.39736			0.16266	5.80071
2.57124	0.000218493		0.96929	0.05275				0.16299	4.67947				0.16299	5.39397			0.16299	5.79311
2.57263	0.000261185		0.97068	0.06014				0.16331	4.66629				0.16331	5.38756			0.16331	5.78139
2.57393	0.000312912		0.97208	0.06836				0.16364	4.65212				0.16364	5.37257			0.16364	5.7622
2.57533	0.000375444		0.97347	0.07749				0.16397	4.63718				0.16397	5.35681			0.16397	5.75297
2.57672	0.000450855		0.97487	0.0876				0.1643	4.62631				0.1643	5.35062			0.1643	5.74928
2.57812	0.00054153		0.97627	0.09874				0.16462	4.61619				0.16462	5.34022			0.16462	5.74634
2.57951	0.000650295		0.97766	0.11098				0.16495	4.62753				0.16495	5.34162			0.16495	5.75913
2.58091	0.000780345		0.97896	0.12439				0.16528	4.63269				0.16528	5.34253			0.16528	5.76799
2.5823	0.00093546		0.98035	0.13903				0.16562	4.62411				0.16562	5.33956			0.16562	5.75344
2.5837	0.00112		0.98175	0.15496				0.16595	4.61621				0.16595	5.33488			0.16595	5.74302
2.5851	0.00134		0.98315	0.17223				0.16628	4.61006				0.16628	5.3292			0.16628	5.73172
2.58639	0.0016		0.98454	0.19089				0.16661	4.58629				0.16661	5.31515			0.16661	5.70983
2.58779	0.0019		0.98594	0.21099				0.16694	4.57501				0.16694	5.30728			0.16694	5.70139
2.58918	0.00226		0.98733	0.23256				0.16728	4.57661				0.16728	5.30816			0.16728	5.70521
2.59058	0.00268		0.98873	0.25562				0.16761	4.56874				0.16761	5.30273			0.16761	5.6961
2.59197	0.00317		0.99012	0.2802				0.16795	4.55204				0.16795	5.29061			0.16795	5.68033
2.59337	0.00373		0.99142	0.3063				0.16828	4.55607				0.16828	5.29084			0.16828	5.67056
2.59477	0.00439		0.99282	0.33392				0.16862	4.55132				0.16862	5.28283			0.16862	5.66088
2.59616	0.00515		0.99421	0.36304				0.16896	4.53917				0.16896	5.27403			0.16896	5.65636
2.59756	0.00603		0.99561	0.39363				0.1693	4.53718				0.1693	5.27231			0.1693	5.65158
2.59885	0.00704		0.997	0.42564				0.16963	4.53006				0.16963	5.26083			0.16963	5.64293
2.60025	0.00819		0.9984	0.45903				0.16997	4.52003				0.16997	5.24245			0.16997	5.64243
2.60164	0.00951		0.99979	0.49371				0.17031	4.50727				0.17031	5.22635			0.17031	5.6279
2.60304	0.01101		1.00119	0.5296				0.17065	4.49657				0.17065	5.20738			0.17065	5.60945
2.60444	0.0127		1.00259	0.5666				0.171	4.47604				0.171	5.19122			0.171	5.59452
2.60583	0.01462		1.00388	0.6046				0.17134	4.46378				0.17134	5.18225			0.17134	5.5864
2.60723	0.01677		1.00528	0.64346				0.17168	4.44821				0.17168	5.17275			0.17168	5.57156
2.60862	0.01919		1.00667	0.68304				0.17202	4.44188				0.17202	5.17617			0.17202	5.57136
2.61002	0.02189		1.00807	0.7232				0.17237	4.4479				0.17237	5.18186			0.17237	5.57364
2.61131	0.02491		1.00947	0.76376				0.17271	4.46111				0.17271	5.17964			0.17271	5.57931
2.61271	0.02825		1.01086	0.80457				0.17306	4.47285				0.17306	5.18724			0.17306	5.58539
2.61411	0.03195		1.01226	0.84542				0.1734	4.47279				0.1734	5.18579			0.1734	5.58741
2.6155	0.03603		1.01365	0.88615				0.17375	4.46511				0.17375	5.16327			0.17375	5.57658
2.6169	0.0405		1.01505	0.92656				0.1741	4.45124				0.1741	5.15204			0.1741	5.5706
2.61829	0.04541		1.01634	0.96646				0.17445	4.42649				0.17445	5.14138			0.17445	5.55974
2.61969	0.05076		1.01774	1.0057				0.1748	4.41996				0.1748	5.13377			0.1748	5.55899
2.62108	0.05656		1.01914	1.044				0.17514	4.42399				0.17514	5.14368			0.17514	5.56053
2.62248	0.06285		1.02053	1.0812				0.1755	4.42778				0.1755	5.15791			0.1755	5.56352
2.62378	0.06963		1.02193	1.1172				0.17585	4.42448				0.17585	5.15376			0.17585	5.55885
2.62517	0.07692		1.02332	1.1517				0.1762	4.4311				0.1762	5.15014			0.1762	5.55468
2.62657	0.08471		1.02472	1.1847				0.17655	4.41347				0.17655	5.13569			0.17655	5.53884
2.62796	0.09302		1.02612	1.216				0.1769	4.40238				0.1769	5.11684			0.1769	5.52807
2.62936	0.10185		1.02751	1.2454				0.17726	4.40796				0.17726	5.12047			0.17726	5.53597
2.63075	0.11119		1.02881	1.2728				0.17761	4.41178				0.17761	5.1278			0.17761	5.54205
2.63215	0.12101		1.0302	1.2982				0.17797	4.40168				0.17797	5.12771			0.17797	5.53777
2.63355	0.13132		1.0316	1.3214				0.17832	4.41045				0.17832	5.13732			0.17832	5.54355
2.63494	0.14209		1.03299	1.3424				0.17868	4.40987				0.17868	5.14022			0.17868	5.53994
2.63624	0.15328		1.03439	1.3612				0.17904	4.38854				0.17904	5.11957			0.17904	5.51602
2.63763	0.16487		1.03579	1.3777				0.17939	4.37427				0.17939	5.09923			0.17939	5.50125
2.63903	0.1768		1.03718	1.3919				0.17975	4.38046				0.17975	5.09583			0.17975	5.50574
2.64042	0.18904		1.03858	1.4038				0.18011	4.38205				0.18011	5.08699			0.18011	5.50672
2.64182	0.20154		1.03997	1.4135				0.18047	4.37831				0.18047	5.07889			0.18047	5.50161
2.64322	0.21421		1.04127	1.4211				0.18083	4.37877				0.18083	5.07917			0.18083	5.50072
2.64461	0.22702		1.04267	1.4265				0.18119	4.37942				0.18119	5.07829			0.18119	5.49582
2.64601	0.23987		1.04406	1.4299				0.18156	4.36864				0.18156	5.07003			0.18156	5.48699
2.6474	0.2527		1.04546	1.4313				0.18192	4.35701				0.18192	5.06315			0.18192	5.47765
2.6487	0.26543		1.04685	1.431				0.18229	4.35613				0.18229	5.06286			0.18229	5.48116
2.65009	0.27797		1.04825	1.4289				0.18265	4.35032				0.18265	5.05782			0.18265	5.47644
2.65149	0.29025		1.04964	1.4252				0.18302	4.34295				0.18302	5.05361			0.18302	5.46559
2.65289	0.30217		1.05104	1.4201				0.18338	4.33234				0.18338	5.0413			0.18338	5.45102
2.65428	0.31365		1.05244	1.4137				0.18375	4.32159				0.18375	5.02931			0.18375	5.43546
2.65568	0.3246		1.05373	1.4062				0.18412	4.30737				0.18412	5.01863			0.18412	5.41582
2.65707	0.33494		1.05513	1.3976				0.18448	4.3006				0.18448	5.01344			0.18448	5.41003
2.65847	0.3446		1.05652	1.3882				0.18485	4.29357				0.18485	5.01051			0.18485	5.41939
2.65986	0.35347		1.05792	1.378				0.18522	4.29734				0.18522	5.02253			0.18522	5.43232
2.66116	0.36151		1.05932	1.3672				0.18559	4.29651				0.18559	5.02401			0.18559	5.43878
2.66256	0.36864		1.06071	1.356				0.18596	4.29198				0.18596	5.01917			0.18596	5.43937
2.66395	0.37479		1.06211	1.3445				0.18634	4.29149				0.18634	5.01498			0.18634	5.43764
2.66535	0.37993		1.0635	1.3328				0.18671	4.28297				0.18671	5.00398			0.18671	5.42502
2.66674	0.384		1.0649	1.3209				0.18708	4.27833				0.18708	4.99747			0.18708	5.41603
2.66814	0.38697		1.0662	1.3091				0.18746	4.28398				0.18746	5.00785			0.18746	5.41868
2.66953	0.38881		1.06759	1.2975				0.18783	4.2947				0.18783	5.01721			0.18783	5.42912
2.67093	0.38952		1.06899	1.286				0.18821	4.29836				0.18821	5.02001			0.18821	5.43647
2.67233	0.38908		1.07038	1.2748				0.18858	4.30281				0.18858	5.02115			0.18858	5.43642
2.67362	0.3875		1.07178	1.264				0.18896	4.30354				0.18896	5.01983			0.18896	5.43158
2.67502	0.3848		1.07317	1.2536				0.18934	4.30258				0.18934	5.01724			0.18934	5.43112
2.67641	0.381		1.07457	1.2436				0.18972	4.29613				0.18972	5.01095			0.18972	5.41856
2.67781	0.37614		1.07597	1.2342				0.1901	4.28007				0.1901	4.99282			0.1901	5.39618
2.6792	0.37027		1.07736	1.2253				0.19048	4.26978				0.19048	4.98468			0.19048	5.38732
2.6806	0.36342		1.07866	1.2169				0.19086	4.26042				0.19086	4.97499			0.19086	5.38239
2.682	0.35567		1.08005	1.2091				0.19124	4.24605				0.19124	4.96497			0.19124	5.36455
2.68339	0.34708		1.08145	1.202				0.19162	4.23606				0.19162	4.95823			0.19162	5.35752
2.68479	0.33773		1.08284	1.1953				0.192	4.2376				0.192	4.96013			0.192	5.36518
2.68608	0.3277		1.08424	1.1893				0.19239	4.23796				0.19239	4.96642			0.19239	5.3703
2.68748	0.31706		1.08564	1.1838				0.19277	4.23727				0.19277	4.97104			0.19277	5.37005
2.68887	0.30591		1.08703	1.1789				0.19316	4.23795				0.19316	4.96451			0.19316	5.37826
2.69027	0.29431		1.08843	1.1745				0.19354	4.23936				0.19354	4.95955			0.19354	5.38719
2.69167	0.28238		1.08982	1.1705				0.19393	4.24307				0.19393	4.96273			0.19393	5.38734
2.69306	0.27019		1.09112	1.1671				0.19432	4.24172				0.19432	4.95733			0.19432	5.38169
2.69446	0.25781		1.09252	1.1641				0.19471	4.23356				0.19471	4.94425			0.19471	5.36992
2.69585	0.24535		1.09391	1.1614				0.1951	4.22518				0.1951	4.94072			0.1951	5.35569
2.69725	0.23288		1.09531	1.1591				0.19549	4.21987				0.19549	4.93562			0.19549	5.34276
2.69854	0.22047		1.0967	1.1571				0.19588	4.21038				0.19588	4.9243			0.19588	5.33674
2.69994	0.20819		1.0981	1.1554				0.19627	4.20116				0.19627	4.91492			0.19627	5.33286
2.70134	0.19612		1.09949	1.1539				0.19666	4.19418				0.19666	4.90657			0.19666	5.32407
2.70273	0.18429		1.10089	1.1526				0.19706	4.19702				0.19706	4.90601			0.19706	5.32831
2.70413	0.17278		1.10229	1.1515				0.19745	4.19724				0.19745	4.90914			0.19745	5.33601
2.70552	0.16162		1.10358	1.1504				0.19785	4.19357				0.19785	4.91095			0.19785	5.336
2.70692	0.15086		1.10498	1.1494				0.19824	4.19121				0.19824	4.91145			0.19824	5.32884
2.70831	0.14053		1.10637	1.1485				0.19864	4.19452				0.19864	4.91657			0.19864	5.33824
2.70971	0.13066		1.10777	1.1475				0.19903	4.18802				0.19903	4.90736			0.19903	5.33131
2.71101	0.12127		1.10917	1.1465				0.19943	4.17947				0.19943	4.89838			0.19943	5.3205
2.7124	0.11237		1.11056	1.1453				0.19983	4.17856				0.19983	4.89918			0.19983	5.31396
2.7138	0.10396		1.11196	1.1441				0.20023	4.17931				0.20023	4.8956			0.20023	5.31192
2.71519	0.09607		1.11335	1.1427				0.20063	4.1838				0.20063	4.89455			0.20063	5.31044
2.71659	0.08868		1.11475	1.1412				0.20103	4.18675				0.20103	4.9011			0.20103	5.31031
2.71798	0.08178		1.11605	1.1394				0.20144	4.18445				0.20144	4.89961			0.20144	5.3088
2.71938	0.07537		1.11744	1.1375				0.20184	4.18225				0.20184	4.89621			0.20184	5.31353
2.72078	0.06943		1.11884	1.1354				0.20224	4.18896				0.20224	4.90082			0.20224	5.31919
2.72217	0.06395		1.12023	1.133				0.20265	4.18614				0.20265	4.90193			0.20265	5.31862
2.72347	0.0589		1.12163	1.1303				0.20305	4.17855				0.20305	4.89597			0.20305	5.31385
2.72486	0.05428		1.12302	1.1275				0.20346	4.1774				0.20346	4.89455			0.20346	5.30784
2.72626	0.05004		1.12442	1.1244				0.20386	4.17572				0.20386	4.89313			0.20386	5.29946
2.72765	0.04617		1.12582	1.121				0.20427	4.16537				0.20427	4.8882			0.20427	5.29071
2.72905	0.04264		1.12721	1.1175				0.20468	4.16091				0.20468	4.884			0.20468	5.28805
2.73045	0.03944		1.12851	1.1137				0.20509	4.16353				0.20509	4.88374			0.20509	5.29129
2.73184	0.03652		1.1299	1.1097				0.2055	4.16782				0.2055	4.89107			0.2055	5.30406
2.73324	0.03388		1.1313	1.1055				0.20591	4.17924				0.20591	4.90228			0.20591	5.31748
2.73463	0.03148		1.1327	1.1012				0.20632	4.19067				0.20632	4.91414			0.20632	5.32849
2.73593	0.0293		1.13409	1.0968				0.20674	4.20017				0.20674	4.92104			0.20674	5.33089
2.73732	0.02732		1.13549	1.0922				0.20715	4.20399				0.20715	4.91837			0.20715	5.32633
2.73872	0.02551		1.13688	1.0876				0.20756	4.20094				0.20756	4.91137			0.20756	5.31355
2.74012	0.02387		1.13828	1.083				0.20798	4.18578				0.20798	4.90143			0.20798	5.29947
2.74151	0.02237		1.13967	1.0783				0.2084	4.17213				0.2084	4.88958			0.2084	5.2886
2.74291	0.021		1.14097	1.0737				0.20881	4.15935				0.20881	4.88237			0.20881	5.28397
2.7443	0.01973		1.14237	1.0692				0.20923	4.14301				0.20923	4.87788			0.20923	5.2759
2.7457	0.01856		1.14376	1.0648				0.20965	4.12989				0.20965	4.86586			0.20965	5.26519
2.74709	0.01747		1.14516	1.0605				0.21007	4.12298				0.21007	4.85583			0.21007	5.25974
2.74839	0.01646		1.14655	1.0564				0.21049	4.10535				0.21049	4.84057			0.21049	5.24533
2.74979	0.01551		1.14795	1.0526				0.21091	4.0853				0.21091	4.82014			0.21091	5.21908
2.75118	0.01462		1.14935	1.049				0.21133	4.07661				0.21133	4.80677			0.21133	5.20968
2.75258	0.01378		1.15074	1.0457				0.21175	4.06921				0.21175	4.80006			0.21175	5.20472
2.75397	0.01298		1.15214	1.0428				0.21218	4.06306				0.21218	4.79063			0.21218	5.19325
2.75537	0.01222		1.15343	1.0402				0.2126	4.06935				0.2126	4.787			0.2126	5.19601
2.75676	0.0115		1.15483	1.038				0.21303	4.07105				0.21303	4.78561			0.21303	5.20554
2.75816	0.01081		1.15622	1.0362				0.21345	4.06353				0.21345	4.78239			0.21345	5.20212
2.75956	0.01015		1.15762	1.0348				0.21388	4.06453				0.21388	4.78735			0.21388	5.20557
2.76085	0.00951		1.15902	1.0338				0.21431	4.06953				0.21431	4.7936			0.21431	5.21644
2.76225	0.0089		1.16041	1.0334				0.21474	4.07692				0.21474	4.80351			0.21474	5.22536
2.76364	0.00832		1.16181	1.0333				0.21517	4.08736				0.21517	4.81941			0.21517	5.23746
2.76504	0.00776		1.1632	1.0337				0.2156	4.09799				0.2156	4.82813			0.2156	5.24684
2.76643	0.00723		1.1646	1.0346				0.21603	4.10382				0.21603	4.83223			0.21603	5.25413
2.76783	0.00672		1.1659	1.0359				0.21646	4.10063				0.21646	4.83664			0.21646	5.25496
2.76923	0.00623		1.16729	1.0376				0.21689	4.09103				0.21689	4.83203			0.21689	5.25287
2.77062	0.00577		1.16869	1.0396				0.21732	4.08772				0.21732	4.82571			0.21732	5.24911
2.77202	0.00533		1.17008	1.0421				0.21776	4.08934				0.21776	4.82373			0.21776	5.248
2.77331	0.00492		1.17148	1.0448				0.2182	4.08711				0.2182	4.81626			0.2182	5.24199
2.77471	0.00453		1.17287	1.0478				0.21863	4.09068				0.21863	4.81354			0.21863	5.24318
2.7761	0.00416		1.17427	1.051				0.21907	4.09604				0.21907	4.8183			0.21907	5.2414
2.7775	0.00382		1.17567	1.0543				0.21951	4.0973				0.21951	4.82108			0.21951	5.24151
2.7789	0.0035		1.17706	1.0578				0.21995	4.09745				0.21995	4.82618			0.21995	5.2467
2.78029	0.0032		1.17836	1.0613				0.22039	4.10241				0.22039	4.83606			0.22039	5.24805
2.78169	0.00293		1.17975	1.0648				0.22083	4.10298				0.22083	4.83842			0.22083	5.24012
2.78308	0.00268		1.18115	1.0681				0.22127	4.10288				0.22127	4.83952			0.22127	5.23975
2.78448	0.00245		1.18255	1.0713				0.22171	4.10135				0.22171	4.83951			0.22171	5.24285
2.78577	0.00225		1.18394	1.0743				0.22215	4.10339				0.22215	4.83832			0.22215	5.24164
2.78717	0.00206		1.18534	1.0769				0.2226	4.09219				0.2226	4.82643			0.2226	5.23151
2.78857	0.00189		1.18673	1.0792				0.22304	4.0822				0.22304	4.81573			0.22304	5.22613
2.78996	0.00175		1.18813	1.081				0.22349	4.0789				0.22349	4.81092			0.22349	5.22475
2.79136	0.00162		1.18952	1.0823				0.22394	4.07548				0.22394	4.80684			0.22394	5.21725
2.79275	0.00151		1.19082	1.083				0.22439	4.07898				0.22439	4.81145			0.22439	5.22199
2.79415	0.00141		1.19222	1.083				0.22483	4.09422				0.22483	4.82236			0.22483	5.23746
2.79554	0.00133		1.19361	1.0824				0.22528	4.11014				0.22528	4.83398			0.22528	5.25063
2.79694	0.00127		1.19501	1.081				0.22573	4.1263				0.22573	4.84456			0.22573	5.25899
2.79824	0.00122		1.1964	1.0788				0.22619	4.1393				0.22619	4.85626			0.22619	5.27314
2.79963	0.00119		1.1978	1.0759				0.22664	4.13907				0.22664	4.8551			0.22664	5.27661
2.80103	0.00117		1.1992	1.072				0.22709	4.13235				0.22709	4.85556			0.22709	5.28151
2.80242	0.00116		1.20059	1.0674				0.22755	4.13318				0.22755	4.86236			0.22755	5.29194
2.80382	0.00116		1.20199	1.0618				0.228	4.13281				0.228	4.86527			0.228	5.29796
2.80521	0.00117		1.20328	1.0554				0.22846	4.13109				0.22846	4.86452			0.22846	5.29699
2.80661	0.00119		1.20468	1.0481				0.22891	4.12976				0.22891	4.86438			0.22891	5.29414
2.80801	0.00122		1.20607	1.0399				0.22937	4.12578				0.22937	4.85548			0.22937	5.28335
2.8094	0.00125		1.20747	1.031				0.22983	4.10752				0.22983	4.83397			0.22983	5.26024
2.8107	0.00129		1.20887	1.0212				0.23029	4.08009				0.23029	4.81012			0.23029	5.2405
2.81209	0.00134		1.21026	1.0106				0.23075	4.0581				0.23075	4.78676			0.23075	5.22092
2.81349	0.0014		1.21166	0.9994				0.23121	4.03987				0.23121	4.76521			0.23121	5.2013
2.81488	0.00145		1.21305	0.9875				0.23167	4.02414				0.23167	4.7504			0.23167	5.18848
2.81628	0.00152		1.21445	0.97498				0.23214	4.01791				0.23214	4.74926			0.23214	5.18306
2.81768	0.00158		1.21575	0.96193				0.2326	4.01902				0.2326	4.7521			0.2326	5.17812
2.81907	0.00165		1.21714	0.9484				0.23307	4.02061				0.23307	4.75146			0.23307	5.17549
2.82047	0.00171		1.21854	0.93447				0.23353	4.02048				0.23353	4.75513			0.23353	5.17857
2.82186	0.00178		1.21993	0.9202				0.234	4.0185				0.234	4.7585			0.234	5.17469
2.82316	0.00185		1.22133	0.90567				0.23447	4.01743				0.23447	4.75419			0.23447	5.17503
2.82455	0.00192		1.22272	0.89096				0.23494	4.01689				0.23494	4.75157			0.23494	5.18066
2.82595	0.00198		1.22412	0.87614				0.23541	4.02258				0.23541	4.76157			0.23541	5.19128
2.82735	0.00205		1.22552	0.86128				0.23588	4.03439				0.23588	4.77494			0.23588	5.20435
2.82874	0.00211		1.22691	0.84645				0.23635	4.0518				0.23635	4.7931			0.23635	5.22446
2.83014	0.00217		1.22821	0.83174				0.23682	4.07042				0.23682	4.81216			0.23682	5.24184
2.83153	0.00222		1.2296	0.81719				0.2373	4.08757				0.2373	4.82717			0.2373	5.24978
2.83293	0.00227		1.231	0.80289				0.23777	4.0953				0.23777	4.8321			0.23777	5.25272
2.83432	0.00231		1.2324	0.78888				0.23825	4.09674				0.23825	4.82996			0.23825	5.24837
2.83562	0.00235		1.23379	0.77523				0.23872	4.09022				0.23872	4.82272			0.23872	5.2426
2.83702	0.00238		1.23519	0.76199				0.2392	4.07818				0.2392	4.8123			0.2392	5.23417
2.83841	0.0024		1.23658	0.7492				0.23968	4.06349				0.23968	4.80237			0.23968	5.22559
2.83981	0.00242		1.23798	0.73691				0.24016	4.05934				0.24016	4.79658			0.24016	5.22198
2.8412	0.00243		1.23937	0.72515				0.24064	4.06103				0.24064	4.79936			0.24064	5.2273
2.8426	0.00244		1.24067	0.71395				0.24112	4.06538				0.24112	4.80535			0.24112	5.23393
2.84399	0.00243		1.24207	0.70335				0.2416	4.07163				0.2416	4.81506			0.2416	5.23935
2.84539	0.00243		1.24346	0.69335				0.24208	4.08633				0.24208	4.82755			0.24208	5.25126
2.84679	0.00241		1.24486	0.68398				0.24257	4.09537				0.24257	4.83941			0.24257	5.26023
2.84808	0.00238		1.24625	0.67524				0.24305	4.09844				0.24305	4.84426			0.24305	5.25904
2.84948	0.00235		1.24765	0.66714				0.24354	4.10401				0.24354	4.85058			0.24354	5.25919
2.85087	0.00232		1.24905	0.65968				0.24403	4.11174				0.24403	4.85686			0.24403	5.26494
2.85227	0.00228		1.25044	0.65286				0.24452	4.1161				0.24452	4.86217			0.24452	5.26508
2.85366	0.00223		1.25184	0.64666				0.245	4.11835				0.245	4.86405			0.245	5.26428
2.85506	0.00217		1.25313	0.64107				0.24549	4.12193				0.24549	4.8677			0.24549	5.2672
2.85646	0.00211		1.25453	0.63607				0.24599	4.12264				0.24599	4.86284			0.24599	5.26414
2.85785	0.00205		1.25592	0.63164				0.24648	4.11878				0.24648	4.8538			0.24648	5.25515
2.85925	0.00198		1.25732	0.62775				0.24697	4.10658				0.24697	4.83856			0.24697	5.24494
2.86054	0.00191		1.25872	0.62438				0.24746	4.08847				0.24746	4.82169			0.24746	5.22953
2.86194	0.00184		1.26011	0.6215				0.24796	4.06781				0.24796	4.80103			0.24796	5.21282
2.86333	0.00176		1.26151	0.61906				0.24846	4.05499				0.24846	4.78755			0.24846	5.20185
2.86473	0.00169		1.2629	0.61703				0.24895	4.04763				0.24895	4.78362			0.24895	5.19974
2.86613	0.00161		1.2643	0.61537				0.24945	4.05282				0.24945	4.79279			0.24945	5.20595
2.86752	0.00153		1.2656	0.61405				0.24995	4.06822				0.24995	4.80863			0.24995	5.2178
2.86892	0.00145		1.26699	0.61301				0.25045	4.08555				0.25045	4.82615			0.25045	5.23091
2.87031	0.00137		1.26839	0.61221				0.25095	4.10007				0.25095	4.84446			0.25095	5.24372
2.87171	0.00129		1.26978	0.61162				0.25145	4.11289				0.25145	4.85419			0.25145	5.25109
2.873	0.00121		1.27118	0.61118				0.25195	4.11903				0.25195	4.85799			0.25195	5.25626
2.8744	0.00113		1.27257	0.61085				0.25246	4.11829				0.25246	4.86137			0.25246	5.26007
2.8758	0.00106		1.27397	0.61058				0.25296	4.11946				0.25296	4.86114			0.25296	5.26283
2.87719	0.00098397		1.27537	0.61034				0.25347	4.12034				0.25347	4.85703			0.25347	5.26743
2.87859	0.00091341		1.27676	0.61007				0.25398	4.12147				0.25398	4.85867			0.25398	5.27159
2.87998	0.00084546		1.27806	0.60975				0.25448	4.12655				0.25448	4.86505			0.25448	5.2769
2.88138	0.00078039		1.27945	0.60933				0.25499	4.13233				0.25499	4.87009			0.25499	5.28269
2.88277	0.00071829		1.28085	0.60877				0.2555	4.13075				0.2555	4.87097			0.2555	5.28281
2.88417	0.000659295		1.28225	0.60804				0.25601	4.1196				0.25601	4.86544			0.25601	5.27083
2.88547	0.000603495		1.28364	0.60712				0.25653	4.09997				0.25653	4.84838			0.25653	5.25297
2.88686	0.00055098		1.28504	0.60596				0.25704	4.06753				0.25704	4.81502			0.25704	5.2231
2.88826	0.000501705		1.28643	0.60456				0.25755	4.03053				0.25755	4.77255			0.25755	5.18506
2.88965	0.000455715		1.28783	0.60288				0.25807	3.98952				0.25807	4.72978			0.25807	5.14505
2.89105	0.00041297		1.28922	0.60092				0.25858	3.95264				0.25858	4.69193			0.25858	5.11092
2.89244	0.000373397		1.29052	0.59865				0.2591	3.92221				0.2591	4.66184			0.2591	5.0822
2.89384	0.000336924		1.29192	0.59608				0.25962	3.89855				0.25962	4.63926			0.25962	5.06073
2.89524	0.000303467		1.29331	0.59319				0.26014	3.8893				0.26014	4.63221			0.26014	5.05259
2.89663	0.000272907		1.29471	0.58999				0.26066	3.89594				0.26066	4.64548			0.26066	5.05882
2.89793	0.000245133		1.2961	0.58648				0.26118	3.90641				0.26118	4.65964			0.26118	5.06929
2.89932	0.000220005		1.2975	0.58267				0.2617	3.91661				0.2617	4.67067			0.2617	5.07841
2.90072	0.000197393		1.2989	0.57857				0.26223	3.93086				0.26223	4.68696			0.26223	5.09149
2.90211	0.000177152		1.30029	0.5742				0.26275	3.94038				0.26275	4.7019			0.26275	5.10594
2.90351	0.000159138		1.30169	0.56957				0.26328	3.9513				0.26328	4.70713			0.26328	5.11896
2.90491	0.000143204		1.30298	0.56471				0.2638	3.9698				0.2638	4.72271			0.2638	5.13955
2.9063	0.000129204		1.30438	0.55963				0.26433	3.9972				0.26433	4.75174			0.26433	5.16971
2.9077	0.000117		1.30577	0.55437				0.26486	4.03629				0.26486	4.79382			0.26486	5.21096
2.90909	0.000106443		1.30717	0.54896				0.26539	4.09082				0.26539	4.84536			0.26539	5.26023
2.91039	9.74025e-05		1.30857	0.54342				0.26592	4.14818				0.26592	4.90278			0.26592	5.31002
2.91178	8.97435e-05		1.30996	0.5378				0.26645	4.19724				0.26645	4.95135			0.26645	5.3513
2.91318	8.33445e-05		1.31136	0.53211				0.26698	4.23581				0.26698	4.98646			0.26698	5.38199
2.91458	7.80795e-05		1.31275	0.5264				0.26752	4.24849				0.26752	4.99098			0.26752	5.38381
2.91597	7.3836e-05		1.31415	0.5207				0.26805	4.23051				0.26805	4.96842			0.26805	5.36458
2.91737	7.05105e-05		1.31545	0.51505				0.26859	4.1894				0.26859	4.92711			0.26859	5.33034
2.91876	6.79905e-05		1.31684	0.50948				0.26913	4.14273				0.26913	4.87716			0.26913	5.28764
2.92016	6.61905e-05		1.31824	0.50403				0.26966	4.09422				0.26966	4.82704			0.26966	5.24465
2.92155	6.50205e-05		1.31963	0.49872				0.2702	4.05768				0.2702	4.79267			0.2702	5.22079
2.92285	6.43905e-05		1.32103	0.49359				0.27074	4.03516				0.27074	4.77517			0.27074	5.20315
2.92425	6.42285e-05		1.32242	0.48868				0.27129	4.03396				0.27129	4.77458			0.27129	5.20346
2.92564	6.44625e-05		1.32382	0.48402				0.27183	4.04281				0.27183	4.78779			0.27183	5.21404
2.92704	6.5025e-05		1.32522	0.47962				0.27237	4.05934				0.27237	4.80801			0.27237	5.22705
2.92843	6.58575e-05		1.32661	0.47553				0.27292	4.08066				0.27292	4.82885			0.27292	5.23749
2.92983	6.6897e-05		1.32791	0.47177				0.27346	4.09898				0.27346	4.84252			0.27346	5.24651
2.93122	6.8103e-05		1.3293	0.46835				0.27401	4.10356				0.27401	4.84542			0.27401	5.24164
2.93262	6.9417e-05		1.3307	0.46532				0.27456	4.10125				0.27456	4.83906			0.27456	5.22993
2.93402	7.08075e-05		1.3321	0.46268				0.27511	4.08636				0.27511	4.82164			0.27511	5.21329
2.93531	7.22295e-05		1.33349	0.46046				0.27566	4.05998				0.27566	4.7975			0.27566	5.19016
2.93671	7.36515e-05		1.33489	0.45867				0.27621	4.03338				0.27621	4.77304			0.27621	5.17016
2.9381	7.50465e-05		1.33628	0.45734				0.27676	4.01733				0.27676	4.75712			0.27676	5.16093
2.9395	7.6383e-05		1.33768	0.45646				0.27731	4.0089				0.27731	4.75143			0.27731	5.16127
2.94089	7.7643e-05		1.33907	0.45607				0.27787	4.01507				0.27787	4.76067			0.27787	5.16885
2.94229	7.87995e-05		1.34037	0.45616				0.27842	4.03156				0.27842	4.7764			0.27842	5.18269
2.94369	7.9848e-05		1.34177	0.45675				0.27898	4.04643				0.27898	4.79077			0.27898	5.19171
2.94508	8.07705e-05		1.34316	0.45785				0.27954	4.05229				0.27954	4.7948			0.27954	5.1911
2.94648	8.1558e-05		1.34456	0.45944				0.2801	4.04527				0.2801	4.78592			0.2801	5.1769
2.94777	8.22015e-05		1.34595	0.46155				0.28066	4.01801				0.28066	4.75829			0.28066	5.15102
2.94917	8.27055e-05		1.34735	0.46417				0.28122	3.97688				0.28122	4.71834			0.28122	5.11505
2.95056	8.3061e-05		1.34875	0.4673				0.28178	3.93331				0.28178	4.67502			0.28178	5.07533
2.95196	8.3277e-05		1.35014	0.47094				0.28235	3.89061				0.28235	4.6347			0.28235	5.03852
2.95336	8.33535e-05		1.35154	0.47507				0.28291	3.85298				0.28291	4.59953			0.28291	5.00883
2.95475	8.32995e-05		1.35283	0.47969				0.28348	3.82954				0.28348	4.57384			0.28348	4.98889
2.95615	8.3124e-05		1.35423	0.4848				0.28404	3.81916				0.28404	4.56481			0.28404	4.98354
2.95754	8.28315e-05		1.35562	0.49037				0.28461	3.8208				0.28461	4.57109			0.28461	4.99427
2.95894	8.24355e-05		1.35702	0.49639				0.28518	3.8379				0.28518	4.59353			0.28518	5.01927
2.96023	8.19495e-05		1.35842	0.50284				0.28575	3.87483				0.28575	4.62956			0.28575	5.05616
2.96163	8.13825e-05		1.35981	0.50971				0.28632	3.92298				0.28632	4.67771			0.28632	5.10704
2.96303	8.0757e-05		1.36121	0.51698				0.2869	3.97386				0.2869	4.72637			0.2869	5.1561
2.96442	8.00775e-05		1.3626	0.52461				0.28747	4.01907				0.28747	4.76779			0.28747	5.19396
2.96582	7.93575e-05		1.364	0.53258				0.28804	4.04859				0.28804	4.79399			0.28804	5.21448
2.96721	7.8615e-05		1.3653	0.54086				0.28862	4.05662				0.28862	4.80512			0.28862	5.21972
2.96861	7.7859e-05		1.36669	0.54942				0.2892	4.04711				0.2892	4.8001			0.2892	5.20832
2.97	7.7103e-05		1.36809	0.55823				0.28978	4.02602				0.28978	4.77815			0.28978	5.18351
2.9714	7.6356e-05		1.36948	0.56725				0.29035	3.99719				0.29035	4.75083			0.29035	5.15216
2.9727	7.56225e-05		1.37088	0.57645				0.29094	3.96482				0.29094	4.71825			0.29094	5.11988
2.97409	7.49205e-05		1.37227	0.58578				0.29152	3.93535				0.29152	4.68406			0.29152	5.09112
2.97549	7.42455e-05		1.37367	0.59521				0.2921	3.91324				0.2921	4.65663			0.2921	5.0687
2.97688	7.36065e-05		1.37507	0.6047				0.29268	3.8979				0.29268	4.63915			0.29268	5.05446
2.97828	7.3008e-05		1.37646	0.61421				0.29327	3.88757				0.29327	4.62805			0.29327	5.04768
2.97967	7.24455e-05		1.37776	0.62368				0.29386	3.88939				0.29386	4.62913			0.29386	5.05094
2.98107	7.19235e-05		1.37915	0.63309				0.29445	3.89486				0.29445	4.63477			0.29445	5.05571
2.98247	7.1442e-05		1.38055	0.64239				0.29503	3.8952				0.29503	4.63549			0.29503	5.05294
2.98386	7.09875e-05		1.38195	0.65152				0.29562	3.89037				0.29562	4.63091			0.29562	5.04568
2.98516	7.056e-05		1.38334	0.66046				0.29622	3.8835				0.29622	4.62097			0.29622	5.03455
2.98655	7.0155e-05		1.38474	0.66915				0.29681	3.8681				0.29681	4.60314			0.29681	5.01606
2.98795	6.97635e-05		1.38613	0.67757				0.2974	3.84414				0.2974	4.57868			0.2974	4.99176
2.98934	6.9372e-05		1.38753	0.68565				0.298	3.82237				0.298	4.55597			0.298	4.97112
2.99074	6.89805e-05		1.38892	0.69338				0.29859	3.80506				0.29859	4.53969			0.29859	4.95759
2.99214	6.8571e-05		1.39022	0.7007				0.29919	3.79263				0.29919	4.53184			0.29919	4.95171
2.99353	6.8139e-05		1.39162	0.70758				0.29979	3.79629				0.29979	4.54019			0.29979	4.96089
2.99493	6.7671e-05		1.39301	0.714				0.30039	3.82984				0.30039	4.57639			0.30039	4.99594
2.99632	6.71625e-05		1.39441	0.71992				0.30099	3.87803				0.30099	4.62796			0.30099	5.04475
2.99762	6.65955e-05		1.3958	0.72531				0.30159	3.93677				0.30159	4.68803			0.30159	5.09977
2.99901	6.597e-05		1.3972	0.73015				0.30219	4.00115				0.30219	4.75044			0.30219	5.15664
3.00041	6.5277e-05		1.3986	0.73442				0.3028	4.05131				0.3028	4.79817			0.3028	5.1987
3.00181	6.4503e-05		1.39999	0.73809				0.3034	4.07594				0.3034	4.817			0.3034	5.21726
3.0032	6.3648e-05		1.40139	0.74117				0.30401	4.08241				0.30401	4.81762			0.30401	5.21897
3.0046	6.2703e-05		1.40268	0.74364				0.30462	4.07118				0.30462	4.80367			0.30462	5.20862
3.00599	6.16725e-05		1.40408	0.74549				0.30523	4.05074				0.30523	4.78065			0.30523	5.19196
3.00739	6.05475e-05		1.40548	0.74672				0.30584	4.03158				0.30584	4.75824			0.30584	5.17725
3.00878	5.9328e-05		1.40687	0.74734				0.30645	4.00611				0.30645	4.73551			0.30645	5.15571
3.01008	5.80185e-05		1.40827	0.74737				0.30706	3.97756				0.30706	4.71094			0.30706	5.13282
3.01148	5.6619e-05		1.40966	0.7468				0.30768	3.95949				0.30768	4.69158			0.30768	5.11401
3.01287	5.5134e-05		1.41106	0.74567				0.30829	3.95265				0.30829	4.68297			0.30829	5.10559
3.01427	5.3568e-05		1.41245	0.74399				0.30891	3.95849				0.30891	4.69275			0.30891	5.11751
3.01566	5.19255e-05		1.41385	0.74179				0.30953	3.99412				0.30953	4.73203			0.30953	5.1618
3.01706	5.0211e-05		1.41515	0.73911				0.31015	4.0554				0.31015	4.79622			0.31015	5.22492
3.01845	4.84425e-05		1.41654	0.73597				0.31077	4.12525				0.31077	4.87151			0.31077	5.29542
3.01985	4.66155e-05		1.41794	0.73243				0.31139	4.19343				0.31139	4.94236			0.31139	5.35665
3.02125	4.47494e-05		1.41933	0.72851				0.31201	4.23852				0.31201	4.98336			0.31201	5.38734
3.02254	4.28495e-05		1.42073	0.72428				0.31263	4.23946				0.31263	4.97935			0.31263	5.37297
3.02394	4.09262e-05		1.42213	0.71976				0.31326	4.19746				0.31326	4.93009			0.31326	5.31941
3.02533	3.89907e-05		1.42352	0.71503				0.31389	4.12528				0.31389	4.85121			0.31389	5.24222
3.02673	3.70535e-05		1.42492	0.71011				0.31451	4.028				0.31451	4.75049			0.31451	5.14777
3.02812	3.51243e-05		1.42631	0.70508				0.31514	3.92098				0.31514	4.64433			0.31514	5.04598
3.02952	3.32136e-05		1.42761	0.69997				0.31577	3.82034				0.31577	4.54748			0.31577	4.95441
3.03092	3.13313e-05		1.429	0.69485				0.3164	3.73407				0.3164	4.46545			0.3164	4.87943
3.03231	2.94867e-05		1.4304	0.68975				0.31704	3.66				0.31704	4.39638			0.31704	4.81461
3.03371	2.7689e-05		1.4318	0.68474				0.31767	3.60081				0.31767	4.34332			0.31767	4.76487
3.035	2.59465e-05		1.43319	0.67986				0.31831	3.56125				0.31831	4.3064			0.31831	4.73314
3.0364	2.42676e-05		1.43459	0.67515				0.31894	3.5455				0.31894	4.29169			0.31894	4.72151
3.03779	2.26593e-05		1.43598	0.67066				0.31958	3.5506				0.31958	4.3018			0.31958	4.73107
3.03919	2.1128e-05		1.43738	0.66642				0.32022	3.57309				0.32022	4.32619			0.32022	4.75765
3.04059	1.96799e-05		1.43878	0.66248				0.32086	3.61098				0.32086	4.3619			0.32086	4.79713
3.04198	1.832e-05		1.44007	0.65885				0.3215	3.65789				0.3215	4.40864			0.3215	4.84235
3.04338	1.70532e-05		1.44147	0.65558				0.32215	3.70143				0.32215	4.4522			0.32215	4.8817
3.04477	1.58837e-05		1.44286	0.65267				0.32279	3.73652				0.32279	4.4844			0.32279	4.91037
3.04617	1.48145e-05		1.44426	0.65014				0.32343	3.75843				0.32343	4.50809			0.32343	4.93027
3.04746	1.38488e-05		1.44565	0.64801				0.32408	3.76984				0.32408	4.52369			0.32408	4.94065
3.04886	1.29884e-05		1.44705	0.64628				0.32473	3.77602				0.32473	4.5307			0.32473	4.94799
3.05026	1.2236e-05		1.44845	0.64496				0.32538	3.78089				0.32538	4.53329			0.32538	4.95414
3.05165	1.15925e-05		1.44984	0.64404				0.32603	3.78341				0.32603	4.53486			0.32603	4.95767
3.05305	1.10588e-05		1.45124	0.6435				0.32668	3.78865				0.32668	4.537			0.32668	4.95782
3.05444	1.06358e-05		1.45253	0.64335				0.32733	3.79365				0.32733	4.53966			0.32733	4.96178
3.05584	1.03239e-05		1.45393	0.64355				0.32799	3.80208				0.32799	4.54821			0.32799	4.97511
3.05723	1.01232e-05		1.45533	0.64409				0.32865	3.82092				0.32865	4.57165			0.32865	5.00269
3.05863	1.00332e-05		1.45672	0.64494				0.3293	3.86399				0.3293	4.61852			0.3293	5.0547
3.05993	1.00535e-05		1.45812	0.64607				0.32996	3.93217				0.32996	4.68925			0.32996	5.13316
3.06132	1.01835e-05		1.45951	0.64745				0.33062	4.01875				0.33062	4.77814			0.33062	5.22352
3.06272	1.04225e-05		1.46091	0.64904				0.33128	4.11344				0.33128	4.87243			0.33128	5.31301
3.06411	1.07681e-05		1.4623	0.6508				0.33195	4.19674				0.33195	4.95146			0.33195	5.38553
3.06551	1.12194e-05		1.4637	0.6527				0.33261	4.23833				0.33261	4.98855			0.33261	5.41472
3.0669	1.17747e-05		1.465	0.65468				0.33327	4.22983				0.33327	4.97522			0.33327	5.39347
3.0683	1.24313e-05		1.46639	0.65671				0.33394	4.17535				0.33394	4.91556			0.33394	5.33128
3.0697	1.31868e-05		1.46779	0.65875				0.33461	4.07935				0.33461	4.81823			0.33461	5.23271
3.07109	1.40378e-05		1.46918	0.66075				0.33528	3.95869				0.33528	4.69654			0.33528	5.11357
3.07239	1.4981e-05		1.47058	0.66266				0.33595	3.84042				0.33595	4.57741			0.33595	4.99932
3.07378	1.60128e-05		1.47198	0.66446				0.33662	3.73155				0.33662	4.47325			0.33662	4.89808
3.07518	1.71279e-05		1.47337	0.66609				0.33729	3.64269				0.33729	4.3887			0.33729	4.81485
3.07657	1.83218e-05		1.47477	0.66752				0.33797	3.57751				0.33797	4.32878			0.33797	4.75898
3.07797	1.95885e-05		1.47616	0.66872				0.33864	3.53455				0.33864	4.29271			0.33864	4.72427
3.07937	2.09219e-05		1.47746	0.66964				0.33932	3.514				0.33932	4.27718			0.33932	4.70903
3.08076	2.23146e-05		1.47885	0.67027				0.34	3.51958				0.34	4.28155			0.34	4.71651
3.08216	2.376e-05		1.48025	0.67057				0.34068	3.54854				0.34068	4.31152			0.34068	4.75035
3.08355	2.52491e-05		1.48165	0.67052				0.34136	3.60354				0.34136	4.36674			0.34136	4.80522
3.08485	2.67732e-05		1.48304	0.6701				0.34204	3.68639				0.34204	4.45014			0.34204	4.88827
3.08624	2.83235e-05		1.48444	0.6693				0.34273	3.79455				0.34273	4.56014			0.34273	4.99579
3.08764	2.98895e-05		1.48583	0.66812				0.34341	3.91686				0.34341	4.68493			0.34341	5.11362
3.08904	3.14609e-05		1.48723	0.66654				0.3441	4.0392				0.3441	4.80584			0.3441	5.22106
3.09043	3.30278e-05		1.48863	0.66456				0.34479	4.14322				0.34479	4.90622			0.34479	5.30781
3.09183	3.4578e-05		1.48992	0.66219				0.34548	4.21632				0.34548	4.97165			0.34548	5.36415
3.09322	3.61013e-05		1.49132	0.65944				0.34617	4.24827				0.34617	4.9928			0.34617	5.38169
3.09462	3.75854e-05		1.49271	0.65631				0.34686	4.24327				0.34686	4.98131			0.34686	5.36726
3.09601	3.90195e-05		1.49411	0.65284				0.34756	4.21522				0.34756	4.95198			0.34756	5.34077
3.09731	4.03925e-05		1.4955	0.64903				0.34825	4.18029				0.34825	4.91702			0.34825	5.31119
3.09871	4.16925e-05		1.4969	0.64492				0.34895	4.15207				0.34895	4.89282			0.34895	5.28836
3.1001	4.29098e-05		1.4983	0.64054				0.34964	4.13139				0.34964	4.87524			0.34964	5.2696
3.1015	4.40334e-05		1.49969	0.63591				0.35035	4.11144				0.35035	4.85426			0.35035	5.24672
3.10289	4.5054e-05		1.50109	0.63108				0.35105	4.08043				0.35105	4.81951			0.35105	5.21233
3.10429	4.5963e-05		1.50238	0.62608				0.35175	4.03076				0.35175	4.76664			0.35175	5.16222
3.10568	4.6755e-05		1.50378	0.62094				0.35245	3.96494				0.35245	4.69741			0.35245	5.09754
3.10708	4.74165e-05		1.50518	0.61572				0.35316	3.89262				0.35316	4.6301			0.35316	5.03416
3.10847	4.79475e-05		1.50657	0.61046				0.35386	3.83036				0.35386	4.5773			0.35386	4.98704
3.10977	4.83435e-05		1.50797	0.60519				0.35457	3.80019				0.35457	4.55388			0.35457	4.9693
3.11117	4.85955e-05		1.50936	0.59997				0.35528	3.81252				0.35528	4.5722			0.35528	4.99102
3.11256	4.87035e-05		1.51076	0.59483				0.35599	3.86375				0.35599	4.62875			0.35599	5.04861
3.11396	4.8672e-05		1.51215	0.58981				0.3567	3.94682				0.3567	4.71018			0.3567	5.12989
3.11535	4.84965e-05		1.51355	0.58496				0.35741	4.04396				0.35741	4.80306			0.35741	5.22139
3.11675	4.8177e-05		1.51485	0.58032				0.35813	4.13265				0.35813	4.88817			0.35813	5.30036
3.11815	4.7718e-05		1.51624	0.57592				0.35885	4.19245				0.35885	4.93948			0.35885	5.34686
3.11954	4.7124e-05		1.51764	0.5718				0.35956	4.2043				0.35956	4.9427			0.35956	5.34713
3.12094	4.63995e-05		1.51903	0.56798				0.36028	4.17171				0.36028	4.90331			0.36028	5.30529
3.12223	4.55535e-05		1.52043	0.5645				0.361	4.10302				0.361	4.83004			0.361	5.23468
3.12363	4.45887e-05		1.52183	0.56137				0.36173	4.01127				0.36173	4.73844			0.36173	5.15111
3.12502	4.35182e-05		1.52322	0.55863				0.36245	3.91709				0.36245	4.64976			0.36245	5.06793
3.12642	4.23486e-05		1.52462	0.55629				0.36317	3.83572				0.36317	4.5721			0.36317	4.99545
3.12782	4.10904e-05		1.52601	0.55436				0.3639	3.76444				0.3639	4.50615			0.3639	4.93528
3.12921	3.97539e-05		1.52731	0.55285				0.36463	3.70376				0.36463	4.44911			0.36463	4.88098
3.13061	3.83494e-05		1.5287	0.55177				0.36536	3.64901				0.36536	4.39413			0.36536	4.82454
3.132	3.68888e-05		1.5301	0.55112				0.36609	3.59167				0.36609	4.33741			0.36609	4.76748
3.1334	3.53822e-05		1.5315	0.55089				0.36682	3.5322				0.36682	4.27998			0.36682	4.71074
3.13469	3.38414e-05		1.53289	0.55109				0.36755	3.47708				0.36755	4.22659			0.36755	4.6596
3.13609	3.22771e-05		1.53429	0.5517				0.36829	3.43018				0.36829	4.18057			0.36829	4.61721
3.13749	3.07013e-05		1.53568	0.55271				0.36902	3.39935				0.36902	4.15218			0.36902	4.59339
3.13888	2.91236e-05		1.53708	0.55411				0.36976	3.39438				0.36976	4.14931			0.36976	4.5948
3.14028	2.75544e-05		1.53848	0.55588				0.3705	3.4148				0.3705	4.17265			0.3705	4.62051
3.14167	2.60037e-05		1.53977	0.558				0.37124	3.45846				0.37124	4.22016			0.37124	4.66824
3.14307	2.448e-05		1.54117	0.56044				0.37199	3.52694				0.37199	4.29024			0.37199	4.73728
3.14446	2.29928e-05		1.54256	0.56319				0.37273	3.60661				0.37273	4.37022			0.37273	4.81372
3.14586	2.15492e-05		1.54396	0.56623				0.37348	3.68614				0.37348	4.44728			0.37348	4.88517
3.14716	2.01569e-05		1.54535	0.56951				0.37422	3.75583				0.37422	4.51418			0.37422	4.94575
3.14855	1.88217e-05		1.54675	0.57302				0.37497	3.80372				0.37497	4.55697			0.37497	4.98243
3.14995	1.75496e-05		1.54815	0.57672				0.37572	3.82309				0.37572	4.57346			0.37572	4.99655
3.15134	1.63458e-05		1.54954	0.58059				0.37647	3.82134				0.37647	4.57114			0.37647	4.99174
3.15274	1.52141e-05		1.55094	0.5846				0.37723	3.80294				0.37723	4.55335			0.37723	4.97561
3.15413	1.41579e-05		1.55223	0.58872				0.37798	3.78014				0.37798	4.53125			0.37798	4.9577
3.15553	1.3181e-05		1.55363	0.59292				0.37874	3.76495				0.37874	4.51827			0.37874	4.94835
3.15692	1.22841e-05		1.55503	0.59716				0.37949	3.75646				0.37949	4.51109			0.37949	4.9403
3.15832	1.14701e-05		1.55642	0.60143				0.38025	3.74909				0.38025	4.50031			0.38025	4.93254
3.15962	1.07388e-05		1.55782	0.60569				0.38101	3.73551				0.38101	4.48404			0.38101	4.91534
3.16101	1.00917e-05		1.55921	0.60991				0.38177	3.71281				0.38177	4.45818			0.38177	4.88928
3.16241	9.52785e-06		1.56061	0.61407				0.38254	3.67555				0.38254	4.41881			0.38254	4.85152
3.1638	9.04725e-06		1.562	0.61814				0.3833	3.63323				0.3833	4.3755			0.3833	4.81104
3.1652	8.649e-06		1.5634	0.6221				0.38407	3.59562				0.38407	4.34188			0.38407	4.78111
3.1666	8.3313e-06		1.5647	0.62591				0.38484	3.57765				0.38484	4.32909			0.38484	4.77531
3.16799	8.0928e-06		1.56609	0.62957				0.38561	3.58914				0.38561	4.3468			0.38561	4.79906
3.16939	7.93125e-06		1.56749	0.63304				0.38638	3.64621				0.38638	4.40881			0.38638	4.86613
3.17078	7.84485e-06		1.56888	0.63631				0.38715	3.75144				0.38715	4.51976			0.38715	4.98153
3.17208	7.83e-06		1.57028	0.63936				0.38793	3.90555				0.38793	4.67584			0.38793	5.14007
3.17347	7.88445e-06		1.57168	0.64217				0.3887	4.09543				0.3887	4.86649			0.3887	5.32706
3.17487	8.00505e-06		1.57307	0.64473				0.38948	4.308				0.38948	5.07501			0.38948	5.53007
3.17627	8.18865e-06		1.57447	0.64703				0.39026	4.51639				0.39026	5.27564			0.39026	5.72166
3.17766	8.4312e-06		1.57586	0.64907				0.39104	4.68322				0.39104	5.43088			0.39104	5.86419
3.17906	8.7291e-06		1.57716	0.65083				0.39182	4.78333				0.39182	5.51936			0.39182	5.93407
3.18045	9.07875e-06		1.57855	0.65233				0.3926	4.8037				0.3926	5.52449			0.3926	5.92745
3.18185	9.4752e-06		1.57995	0.65355				0.39339	4.73852				0.39339	5.44917			0.39339	5.8441
3.18324	9.91485e-06		1.58135	0.65451				0.39418	4.60752				0.39418	5.31342			0.39418	5.70679
3.18454	1.03928e-05		1.58274	0.65521				0.39497	4.44235				0.39497	5.1488			0.39497	5.54457
3.18594	1.0904e-05		1.58414	0.65568				0.39576	4.27109				0.39576	4.98272			0.39576	5.38964
3.18733	1.14444e-05		1.58553	0.65592				0.39655	4.12391				0.39655	4.84584			0.39655	5.26168
3.18873	1.20083e-05		1.58693	0.65597				0.39734	4.01285				0.39734	4.74567			0.39734	5.16382
3.19012	1.2591e-05		1.58833	0.65585				0.39813	3.92909				0.39813	4.67015			0.39813	5.08598
3.19152	1.31877e-05		1.58962	0.65559				0.39893	3.86655				0.39893	4.61062			0.39893	5.02508
3.19291	1.37925e-05		1.59102	0.65522				0.39973	3.8136				0.39973	4.55685			0.39973	4.96708
3.19431	1.44005e-05		1.59241	0.65478				0.40053	3.75305				0.40053	4.4953			0.40053	4.89981
3.1957	1.50071e-05		1.59381	0.65431				0.40133	3.6844				0.40133	4.42495			0.40133	4.82754
3.197	1.56069e-05		1.5952	0.65385				0.40213	3.61508				0.40213	4.35355			0.40213	4.75743
3.1984	1.61955e-05		1.5966	0.65346				0.40294	3.54851				0.40294	4.28862			0.40294	4.69384
3.19979	1.67684e-05		1.598	0.65316				0.40374	3.49232				0.40374	4.23339			0.40374	4.6447
3.20119	1.73214e-05		1.59939	0.65301				0.40455	3.45699				0.40455	4.19776			0.40455	4.61665
3.20258	1.78511e-05		1.60079	0.65305				0.40536	3.4422				0.40536	4.18567			0.40536	4.61147
3.20398	1.83542e-05		1.60208	0.65332				0.40617	3.45329				0.40617	4.20175			0.40617	4.63322
3.20537	1.88285e-05		1.60348	0.65386				0.40698	3.50264				0.40698	4.25496			0.40698	4.69008
3.20677	1.92722e-05		1.60488	0.65472				0.4078	3.59279				0.4078	4.34916			0.4078	4.78315
3.20817	1.96844e-05		1.60627	0.65592				0.40861	3.7227				0.40861	4.48263			0.40861	4.91332
3.20946	2.00664e-05		1.60767	0.65748				0.40943	3.88779				0.40943	4.6487			0.40943	5.07189
3.21086	2.04192e-05		1.60906	0.65944				0.41025	4.07382				0.41025	4.83141			0.41025	5.24198
3.21225	2.07464e-05		1.61046	0.66181				0.41107	4.25181				0.41107	5.00184			0.41107	5.39946
3.21365	2.10519e-05		1.61185	0.66459				0.41189	4.38333				0.41189	5.12591			0.41189	5.50845
3.21505	2.13426e-05		1.61325	0.6678				0.41271	4.44809				0.41271	5.18296			0.41271	5.55303
3.21644	2.1627e-05		1.61455	0.67141				0.41354	4.44091				0.41354	5.16615			0.41354	5.52873
3.21784	2.19164e-05		1.61594	0.67542				0.41437	4.35989				0.41437	5.07811			0.41437	5.44247
3.21923	2.22233e-05		1.61734	0.6798				0.41519	4.2306				0.41519	4.94665			0.41519	5.31867
3.22063	2.25644e-05		1.61873	0.68452				0.41602	4.09267				0.41602	4.81012			0.41602	5.1957
3.22192	2.29594e-05		1.62013	0.68955				0.41686	3.97243				0.41686	4.69368			0.41686	5.09078
3.22332	2.34306e-05		1.62153	0.69484				0.41769	3.8854				0.41769	4.61308			0.41769	5.02094
3.22472	2.40057e-05		1.62292	0.70033				0.41853	3.84193				0.41853	4.57549			0.41853	4.98921
3.22611	2.47154e-05		1.62432	0.70597				0.41936	3.83324				0.41936	4.56991			0.41936	4.98536
3.22751	2.5596e-05		1.62571	0.7117				0.4202	3.83898				0.4202	4.57598			0.4202	4.98821
3.2289	2.66886e-05		1.62701	0.71744				0.42104	3.84184				0.42104	4.5745			0.42104	4.98635
3.2303	2.80413e-05		1.6284	0.72312				0.42189	3.82527				0.42189	4.55239			0.42189	4.96394
3.23169	2.97067e-05		1.6298	0.72867				0.42273	3.78065				0.42273	4.50425			0.42273	4.91627
3.23309	3.17462e-05		1.6312	0.73403				0.42357	3.7111				0.42357	4.43497			0.42357	4.84659
3.23439	3.42275e-05		1.63259	0.7391				0.42442	3.63302				0.42442	4.35778			0.42442	4.77357
3.23578	3.72263e-05		1.63399	0.74382				0.42527	3.55741				0.42527	4.28699			0.42527	4.70922
3.23718	4.08276e-05		1.63538	0.74813				0.42612	3.50383				0.42612	4.23677			0.42612	4.66639
3.23857	4.5126e-05		1.63678	0.75194				0.42697	3.4794				0.42697	4.21615			0.42697	4.65423
3.23997	5.02245e-05		1.63818	0.75521				0.42783	3.4893				0.42783	4.23022			0.42783	4.67999
3.24136	5.62365e-05		1.63947	0.75787				0.42868	3.54081				0.42868	4.287			0.42868	4.74701
3.24276	6.32925e-05		1.64087	0.75988				0.42954	3.63938				0.42954	4.38967			0.42954	4.85607
3.24415	7.1523e-05		1.64226	0.76119				0.4304	3.7854				0.4304	4.54203			0.4304	5.01068
3.24555	8.10765e-05		1.64366	0.76177				0.43126	3.96933				0.43126	4.72631			0.43126	5.19589
3.24685	9.21105e-05		1.64505	0.7616				0.43212	4.16462				0.43212	4.91894			0.43212	5.38221
3.24824	0.000104801		1.64645	0.76066				0.43299	4.34495				0.43299	5.09306			0.43299	5.54292
3.24964	0.000119322		1.64785	0.75894				0.43385	4.47979				0.43385	5.21736			0.43385	5.6569
3.25103	0.000135873		1.64924	0.75644				0.43472	4.54134				0.43472	5.26472			0.43472	5.6953
3.25243	0.000154656		1.65064	0.75318				0.43559	4.52448				0.43559	5.23914			0.43559	5.65947
3.25382	0.000175878		1.65193	0.74916				0.43646	4.43851				0.43646	5.14536			0.43646	5.56043
3.25522	0.00019976		1.65333	0.74443				0.43733	4.29754				0.43733	4.99868			0.43733	5.41562
3.25662	0.00022653		1.65473	0.73902				0.43821	4.12371				0.43821	4.82534			0.43821	5.24148
3.25801	0.000256419		1.65612	0.73296				0.43908	3.93857				0.43908	4.64437			0.43908	5.06254
3.25931	0.000289656		1.65752	0.72631				0.43996	3.7587				0.43996	4.46996			0.43996	4.89226
3.2607	0.00032648		1.65891	0.71912				0.44084	3.598				0.44084	4.31593			0.44084	4.74253
3.2621	0.000367115		1.66031	0.71146				0.44172	3.46656				0.44172	4.19135			0.44172	4.62145
3.26349	0.000411786		1.6617	0.70337				0.44261	3.36772				0.44261	4.09795			0.44261	4.52948
3.26489	0.00046071		1.6631	0.69494				0.44349	3.29641				0.44349	4.03133			0.44349	4.46279
3.26629	0.00051408		1.6644	0.68622				0.44438	3.24759				0.44438	3.98418			0.44438	4.4172
3.26768	0.000572085		1.66579	0.67729				0.44527	3.21629				0.44527	3.95367			0.44527	4.38694
3.26908	0.00063486		1.66719	0.66821				0.44616	3.19244				0.44616	3.92978			0.44616	4.36285
3.27047	0.00070254		1.66858	0.65906				0.44705	3.16575				0.44705	3.90575			0.44705	4.3388
3.27177	0.00077526		1.66998	0.64989				0.44795	3.13901				0.44795	3.88005			0.44795	4.31511
3.27317	0.000853065		1.67138	0.64077				0.44884	3.11354				0.44884	3.85658			0.44884	4.28963
3.27456	0.000936		1.67277	0.63176				0.44974	3.09085				0.44974	3.83509			0.44974	4.26612
3.27596	0.00102		1.67417	0.62292				0.45064	3.06932				0.45064	3.81549			0.45064	4.24655
3.27735	0.00112		1.67556	0.61429				0.45154	3.05883				0.45154	3.80374			0.45154	4.2365
3.27875	0.00121		1.67686	0.60592				0.45244	3.05537				0.45244	3.80144			0.45244	4.23578
3.28014	0.00132		1.67826	0.59785				0.45335	3.06016				0.45335	3.80832			0.45335	4.24513
3.28154	0.00142		1.67965	0.59011				0.45426	3.07683				0.45426	3.82647			0.45426	4.26646
3.28293	0.00154		1.68105	0.58274				0.45516	3.10963				0.45516	3.86035			0.45516	4.30241
3.28423	0.00165		1.68244	0.57574				0.45607	3.15351				0.45607	3.9062			0.45607	4.35145
3.28563	0.00177		1.68384	0.56914				0.45699	3.21758				0.45699	3.96922			0.45699	4.4185
3.28702	0.00189		1.68523	0.56294				0.4579	3.30271				0.4579	4.05347			0.4579	4.50597
3.28842	0.00201		1.68663	0.55715				0.45881	3.41322				0.45881	4.16587			0.45881	4.6233
3.28981	0.00214		1.68803	0.55175				0.45973	3.5617				0.45973	4.318			0.45973	4.7795
3.29121	0.00227		1.68932	0.54674				0.46065	3.76332				0.46065	4.52374			0.46065	4.98839
3.2926	0.00239		1.69072	0.54211				0.46157	4.02347				0.46157	4.79051			0.46157	5.24986
3.294	0.00252		1.69211	0.53781				0.4625	4.33495				0.4625	5.10433			0.4625	5.55535
3.2954	0.00265		1.69351	0.53384				0.46342	4.66875				0.46342	5.43661			0.46342	5.86902
3.29669	0.00277		1.69491	0.53016				0.46435	4.97679				0.46435	5.73537			0.46435	6.14318
3.29809	0.00289		1.6963	0.52674				0.46528	5.20055				0.46528	5.94174			0.46528	6.32259
3.29948	0.00301		1.6977	0.52353				0.46621	5.30035				0.46621	6.02031			0.46621	6.37971
3.30088	0.00312		1.69909	0.52049				0.46714	5.26535				0.46714	5.96405			0.46714	6.31265
3.30227	0.00323		1.70049	0.5176				0.46808	5.11215				0.46808	5.79551			0.46808	6.14451
3.30367	0.00333		1.70178	0.51479				0.46901	4.8822				0.46901	5.5589			0.46901	5.91956
3.30507	0.00342		1.70318	0.51202				0.46995	4.63488				0.46995	5.31425			0.46995	5.69288
3.30646	0.00351		1.70458	0.50926				0.47089	4.41784				0.47089	5.10484			0.47089	5.50553
3.30786	0.00358		1.70597	0.50646				0.47183	4.26324				0.47183	4.96337			0.47183	5.38293
3.30915	0.00365		1.70737	0.50358				0.47277	4.19281				0.47277	4.90542			0.47277	5.3406
3.31055	0.00371		1.70876	0.50058				0.47372	4.21734				0.47372	4.93961			0.47372	5.38292
3.31194	0.00376		1.71016	0.49742				0.47467	4.32059				0.47467	5.05055			0.47467	5.49373
3.31334	0.0038		1.71156	0.49407				0.47562	4.46836				0.47562	5.20093			0.47562	5.63694
3.31474	0.00382		1.71295	0.49049				0.47657	4.62372				0.47657	5.35427			0.47657	5.77705
3.31613	0.00384		1.71425	0.48667				0.47752	4.73869				0.47752	5.45829			0.47752	5.86731
3.31753	0.00385		1.71564	0.48258				0.47848	4.76865				0.47848	5.47605			0.47848	5.87259
3.31892	0.00384		1.71704	0.4782				0.47943	4.70734				0.47943	5.40075			0.47943	5.79238
3.32032	0.00382		1.71843	0.47352				0.48039	4.56602				0.48039	5.24937			0.48039	5.64275
3.32162	0.0038		1.71983	0.46853				0.48135	4.36396				0.48135	5.04231			0.48135	5.44271
3.32301	0.00376		1.72123	0.46324				0.48231	4.14067				0.48231	4.81904			0.48231	5.23057
3.32441	0.00371		1.72262	0.45763				0.48328	3.93028				0.48328	4.61332			0.48328	5.03677
3.3258	0.00365		1.72402	0.45171				0.48425	3.7458				0.48425	4.43676			0.48425	4.86885
3.3272	0.00359		1.72541	0.44551				0.48522	3.59731				0.48522	4.29696			0.48522	4.73408
3.32859	0.00352		1.72671	0.43902				0.48618	3.49159				0.48618	4.19638			0.48618	4.63596
3.32999	0.00344		1.72811	0.43228				0.48716	3.42181				0.48716	4.13506			0.48716	4.57458
3.33138	0.00335		1.7295	0.4253				0.48813	3.3898				0.48813	4.1083			0.48813	4.5491
3.33278	0.00327		1.7309	0.41811				0.48911	3.39091				0.48911	4.11461			0.48911	4.55696
3.33408	0.00317		1.73229	0.41073				0.49009	3.42895				0.49009	4.15572			0.49009	4.59913
3.33547	0.00308		1.73369	0.40321				0.49107	3.50397				0.49107	4.23502			0.49107	4.67737
3.33687	0.00299		1.73508	0.39556				0.49205	3.62094				0.49205	4.3546			0.49205	4.79344
3.33826	0.00291		1.73648	0.38784				0.49303	3.76805				0.49303	4.50581			0.49303	4.93479
3.33966	0.00283		1.73788	0.38006				0.49402	3.94611				0.49402	4.68545			0.49402	5.09964
3.34105	0.00275		1.73917	0.37228				0.49501	4.1397				0.49501	4.87946			0.49501	5.27726
3.34245	0.00269		1.74057	0.36453				0.496	4.33648				0.496	5.07504			0.496	5.45795
3.34385	0.00264		1.74196	0.35683				0.49699	4.52031				0.49699	5.25331			0.49699	5.62117
3.34524	0.00261		1.74336	0.34924				0.49798	4.68131				0.49798	5.40316			0.49798	5.75696
3.34654	0.0026		1.74476	0.34179				0.49898	4.79254				0.49898	5.5016			0.49898	5.84565
3.34793	0.00261		1.74615	0.3345				0.49998	4.84108				0.49998	5.53784			0.49998	5.87404
3.34933	0.00266		1.74755	0.32742				0.50098	4.81595				0.50098	5.49965			0.50098	5.83111
3.35072	0.00275		1.74894	0.32057				0.50198	4.71294				0.50198	5.38499			0.50198	5.72019
3.35212	0.00287		1.75034	0.31398				0.50298	4.54229				0.50298	5.20923			0.50298	5.55422
3.35352	0.00305		1.75163	0.30768				0.50399	4.33301				0.50399	4.99845			0.50399	5.35564
3.35491	0.00329		1.75303	0.3017				0.505	4.10592				0.505	4.77328			0.505	5.14753
3.35631	0.0036		1.75443	0.29605				0.50601	3.88453				0.50601	4.5588			0.50601	4.94955
3.3577	0.00399		1.75582	0.29075				0.50702	3.6916				0.50702	4.3751			0.50702	4.77664
3.359	0.00447		1.75722	0.28582				0.50803	3.5315				0.50803	4.22332			0.50803	4.63523
3.36039	0.00506		1.75861	0.28127				0.50905	3.40908				0.50905	4.10912			0.50905	4.53121
3.36179	0.00577		1.76001	0.27712				0.51007	3.32369				0.51007	4.03169			0.51007	4.46325
3.36319	0.00662		1.76141	0.27336				0.51109	3.27586				0.51109	3.99065			0.51109	4.43136
3.36458	0.00763		1.7628	0.27				0.51211	3.26334				0.51211	3.98474			0.51211	4.43356
3.36598	0.00882		1.7641	0.26704				0.51313	3.28274				0.51313	4.01051			0.51313	4.46457
3.36737	0.01022		1.76549	0.26448				0.51416	3.32132				0.51416	4.05294			0.51416	4.50914
3.36877	0.01184		1.76689	0.26231				0.51519	3.36706				0.51519	4.09908			0.51519	4.55377
3.37016	0.01372		1.76828	0.26053				0.51622	3.40407				0.51622	4.13306			0.51622	4.58378
3.37146	0.01589		1.76968	0.25912				0.51725	3.41724				0.51725	4.14278			0.51725	4.58831
3.37286	0.01839		1.77108	0.25807				0.51829	3.40279				0.51829	4.12344			0.51829	4.56851
3.37425	0.02124		1.77247	0.25735				0.51932	3.36653				0.51932	4.08511			0.51932	4.53023
3.37565	0.02449		1.77387	0.25697				0.52036	3.32205				0.52036	4.04103			0.52036	4.48519
3.37704	0.02817		1.77526	0.25688				0.5214	3.27993				0.5214	4.0009			0.5214	4.44483
3.37844	0.03234		1.77656	0.25707				0.52244	3.2475				0.52244	3.96922			0.52244	4.41552
3.37983	0.03703		1.77796	0.2575				0.52349	3.22583				0.52349	3.94849			0.52349	4.39286
3.38123	0.04229		1.77935	0.25817				0.52454	3.20948				0.52454	3.93149			0.52454	4.37516
3.38263	0.04817		1.78075	0.25902				0.52558	3.19326				0.52558	3.91364			0.52558	4.35756
3.38392	0.05472		1.78214	0.26005				0.52664	3.17515				0.52664	3.89327			0.52664	4.33842
3.38532	0.06199		1.78354	0.2612				0.52769	3.15536				0.52769	3.87407			0.52769	4.32063
3.38671	0.07002		1.78493	0.26246				0.52875	3.14013				0.52875	3.86025			0.52875	4.31086
3.38811	0.07888		1.78633	0.26379				0.5298	3.13475				0.5298	3.8595			0.5298	4.31165
3.3895	0.08859		1.78773	0.26516				0.53086	3.1477				0.53086	3.87688			0.53086	4.33275
3.3909	0.09921		1.78902	0.26653				0.53192	3.18493				0.53192	3.9182			0.53192	4.37994
3.3923	0.11078		1.79042	0.26789				0.53299	3.25405				0.53299	3.99194			0.53299	4.45786
3.39369	0.12334		1.79181	0.26919				0.53405	3.35868				0.53405	4.1005			0.53405	4.57017
3.39509	0.13693		1.79321	0.27042				0.53512	3.49406				0.53512	4.23698			0.53512	4.70908
3.39638	0.15156		1.79461	0.27154				0.53619	3.65404				0.53619	4.39467			0.53619	4.86774
3.39778	0.16726		1.796	0.27254				0.53726	3.82505				0.53726	4.56355			0.53726	5.03257
3.39917	0.18405		1.7974	0.27339				0.53834	3.99413				0.53834	4.7255			0.53834	5.19168
3.40057	0.20192		1.79879	0.27407				0.53941	4.1476				0.53941	4.87299			0.53941	5.33558
3.40197	0.22087		1.80019	0.27457				0.54049	4.29011				0.54049	5.00769			0.54049	5.47215
3.40336	0.24089		1.80148	0.27488				0.54158	4.41282				0.54158	5.12745			0.54158	5.59111
3.40476	0.26195		1.80288	0.27499				0.54266	4.51333				0.54266	5.22315			0.54266	5.68587
3.40615	0.28401		1.80428	0.27489				0.54374	4.58128				0.54374	5.28583			0.54374	5.74804
3.40755	0.30702		1.80567	0.27458				0.54483	4.60604				0.54483	5.30135			0.54483	5.75902
3.40884	0.3309		1.80707	0.27406				0.54592	4.56579				0.54592	5.25174			0.54592	5.70287
3.41024	0.35559		1.80846	0.27333				0.54701	4.45919				0.54701	5.13449			0.54701	5.58221
3.41164	0.38099		1.80986	0.27241				0.54811	4.29709				0.54811	4.96488			0.54811	5.41314
3.41303	0.40699		1.81126	0.27131				0.5492	4.09668				0.5492	4.7642			0.5492	5.21164
3.41443	0.43349		1.81265	0.27003				0.5503	3.88406				0.5503	4.55309			0.5503	5.00466
3.41582	0.46035		1.81395	0.26859				0.5514	3.68611				0.5514	4.35924			0.5514	4.81496
3.41722	0.4874		1.81534	0.26701				0.55251	3.51795				0.55251	4.19664			0.55251	4.6558
3.41861	0.51453		1.81674	0.26532				0.55361	3.38453				0.55361	4.06943			0.55361	4.53151
3.42001	0.54153		1.81813	0.26353				0.55472	3.29173				0.55472	3.981			0.55472	4.44653
3.42131	0.5683		1.81953	0.26167				0.55583	3.2383				0.55583	3.93485			0.55583	4.40204
3.4227	0.59463		1.82093	0.25977				0.55694	3.22784				0.55694	3.93312			0.55694	4.40219
3.4241	0.62028		1.82232	0.25784				0.55805	3.26084				0.55805	3.97458			0.55805	4.44611
3.42549	0.64516		1.82372	0.25591				0.55917	3.33943				0.55917	4.06105			0.55917	4.53144
3.42689	0.66906		1.82511	0.25401				0.56029	3.46131				0.56029	4.18922			0.56029	4.65522
3.42828	0.69178		1.82641	0.25217				0.56141	3.61693				0.56141	4.34974			0.56141	4.8082
3.42968	0.71312		1.82781	0.2504				0.56253	3.78949				0.56253	4.52461			0.56253	4.97204
3.43108	0.73296		1.8292	0.24872				0.56366	3.96099				0.56366	4.6944			0.56366	5.12718
3.43247	0.75114		1.8306	0.24717				0.56478	4.10475				0.56478	4.83345			0.56478	5.25218
3.43377	0.76748		1.83199	0.24576				0.56591	4.20109				0.56591	4.92307			0.56591	5.33082
3.43516	0.78183		1.83339	0.2445				0.56704	4.24				0.56704	4.95221			0.56704	5.35344
3.43656	0.79412		1.83478	0.24342				0.56818	4.21731				0.56818	4.92015			0.56818	5.31742
3.43795	0.80415		1.83618	0.24252				0.56931	4.13678				0.56931	4.83445			0.56931	5.22949
3.43935	0.81193		1.83758	0.24182				0.57045	4.01621				0.57045	4.71071			0.57045	5.10805
3.44075	0.81738		1.83887	0.24131				0.57159	3.86987				0.57159	4.56279			0.57159	4.96471
3.44214	0.82039		1.84027	0.24102				0.57274	3.71251				0.57274	4.40636			0.57274	4.81331
3.44354	0.82103		1.84166	0.24094				0.57388	3.55942				0.57388	4.25446			0.57388	4.6692
3.44493	0.81918		1.84306	0.24107				0.57503	3.41887				0.57503	4.11494			0.57503	4.5398
3.44623	0.8149		1.84446	0.2414				0.57618	3.29551				0.57618	3.99338			0.57618	4.42695
3.44762	0.80824		1.84585	0.24194				0.57733	3.1943				0.57733	3.89464			0.57733	4.33405
3.44902	0.79929		1.84725	0.24268				0.57849	3.11258				0.57849	3.81762			0.57849	4.26255
3.45042	0.78809		1.84864	0.24361				0.57964	3.05111				0.57964	3.75999			0.57964	4.20683
3.45181	0.77472		1.85004	0.24471				0.5808	3.00982				0.5808	3.72239			0.5808	4.17149
3.45321	0.75938		1.85133	0.24597				0.58196	2.98702				0.58196	3.7027			0.58196	4.15413
3.4546	0.74205		1.85273	0.24739				0.58313	2.98106				0.58313	3.70107			0.58313	4.15545
3.456	0.72301		1.85413	0.24893				0.5843	2.99725				0.5843	3.71927			0.5843	4.17595
3.45739	0.7024		1.85552	0.2506				0.58546	3.03592				0.58546	3.76176			0.58546	4.22175
3.45869	0.68031		1.85692	0.25236				0.58664	3.10368				0.58664	3.83427			0.58664	4.29459
3.46009	0.65695		1.85831	0.25419				0.58781	3.21197				0.58781	3.94819			0.58781	4.41039
3.46148	0.63257		1.85971	0.25609				0.58898	3.37459				0.58898	4.11744			0.58898	4.58134
3.46288	0.60723		1.86111	0.25802				0.59016	3.59948				0.59016	4.35197			0.59016	4.81321
3.46427	0.58122		1.8625	0.25997				0.59134	3.88965				0.59134	4.65343			0.59134	5.10544
3.46567	0.55463		1.8638	0.26192				0.59252	4.24291				0.59252	5.01481			0.59252	5.4526
3.46706	0.52772		1.86519	0.26385				0.59371	4.64113				0.59371	5.41873			0.59371	5.83519
3.46846	0.50062		1.86659	0.26574				0.5949	5.05148				0.5949	5.83059			0.5949	6.22145
3.46986	0.47349		1.86798	0.26756				0.59609	5.45122				0.59609	6.22309			0.59609	6.59325
3.47115	0.44653		1.86938	0.26931				0.59728	5.82416				0.59728	6.58121			0.59728	6.93867
3.47255	0.41984		1.87078	0.27097				0.59847	6.16469				0.59847	6.90893			0.59847	7.2591
3.47394	0.39358		1.87217	0.27252				0.59967	6.47582				0.59967	7.208			0.59967	7.55099
3.47534	0.36786		1.87357	0.27394				0.60087	6.76329				0.60087	7.48462			0.60087	7.81854
3.47673	0.34281		1.87496	0.27523				0.60207	7.0142				0.60207	7.72451			0.60207	8.04387
3.47813	0.31851		1.87626	0.27636				0.60328	7.19636				0.60328	7.89553			0.60328	8.20044
3.47953	0.29506		1.87766	0.27734				0.60448	7.27756				0.60448	7.9565			0.60448	8.25083
3.48092	0.27253		1.87905	0.27816				0.60569	7.22856				0.60569	7.88118			0.60569	8.17479
3.48232	0.25096		1.88045	0.2788				0.6069	7.03866				0.6069	7.65969			0.6069	7.96782
3.48361	0.23043		1.88184	0.27926				0.60812	6.71956				0.60812	7.31902			0.60812	7.64779
3.48501	0.21094		1.88324	0.27954				0.60933	6.31534				0.60933	6.89863			0.60933	7.25274
3.4864	0.19253		1.88463	0.27965				0.61055	5.86498				0.61055	6.44205			0.61055	6.82329
3.4878	0.17521		1.88603	0.27957				0.61177	5.41077				0.61177	5.99259			0.61177	6.39783
3.4892	0.15897		1.88743	0.27932				0.613	4.98469				0.613	5.58079			0.613	6.00419
3.49059	0.14381		1.88872	0.2789				0.61422	4.60835				0.61422	5.21707			0.61422	5.65864
3.49199	0.12971		1.89012	0.27832				0.61545	4.28811				0.61545	4.9122			0.61545	5.36459
3.49338	0.11664		1.89151	0.27758				0.61668	4.02458				0.61668	4.66252			0.61668	5.12393
3.49478	0.10458		1.89291	0.2767				0.61791	3.8114				0.61791	4.46148			0.61791	4.92845
3.49607	0.09349		1.89431	0.27569				0.61915	3.64404				0.61915	4.30276			0.61915	4.77106
3.49747	0.08333		1.8957	0.27457				0.62039	3.51649				0.62039	4.184			0.62039	4.65068
3.49887	0.07405		1.8971	0.27335				0.62163	3.42271				0.62163	4.09661			0.62163	4.56629
3.50026	0.06561		1.89849	0.27205				0.62287	3.36293				0.62287	4.0449			0.62287	4.51386
3.50166	0.05796		1.89989	0.27069				0.62412	3.33643				0.62412	4.02713			0.62412	4.49489
3.50305	0.05105		1.90119	0.26929				0.62537	3.34343				0.62537	4.04529			0.62537	4.51051
3.50445	0.04483		1.90258	0.26788				0.62662	3.3832				0.62662	4.09626			0.62662	4.5571
3.50584	0.03925		1.90398	0.26648				0.62787	3.45265				0.62787	4.17449			0.62787	4.62441
3.50724	0.03426		1.90537	0.26511				0.62913	3.53345				0.62913	4.26084			0.62913	4.69802
3.50854	0.02982		1.90677	0.2638				0.63038	3.6106				0.63038	4.33819			0.63038	4.7626
3.50993	0.02588		1.90816	0.26257				0.63165	3.66435				0.63165	4.38675			0.63165	4.80194
3.51133	0.02239		1.90956	0.26145				0.63291	3.68008				0.63291	4.39342			0.63291	4.80189
3.51272	0.01932		1.91096	0.26047				0.63417	3.64715				0.63417	4.3519			0.63417	4.7584
3.51412	0.01661		1.91235	0.25965				0.63544	3.5716				0.63544	4.27134			0.63544	4.68011
3.51551	0.01425		1.91365	0.25903				0.63671	3.46703				0.63671	4.16304			0.63671	4.57616
3.51691	0.01218		1.91504	0.25861				0.63799	3.34499				0.63799	4.04025			0.63799	4.4604
3.51831	0.01038		1.91644	0.25844				0.63926	3.21745				0.63926	3.91449			0.63926	4.34268
3.5197	0.00883		1.91783	0.25853				0.64054	3.09658				0.64054	3.79846			0.64054	4.23266
3.521	0.00748		1.91923	0.2589				0.64182	2.98835				0.64182	3.69315			0.64182	4.13365
3.52239	0.00632		1.92063	0.25958				0.64311	2.89189				0.64311	3.60157			0.64311	4.04776
3.52379	0.00532		1.92202	0.26059				0.64439	2.80818				0.64439	3.52306			0.64439	3.97187
3.52518	0.00447		1.92342	0.26194				0.64568	2.73522				0.64568	3.45505			0.64568	3.90696
3.52658	0.00375		1.92481	0.26365				0.64697	2.67233				0.64697	3.39498			0.64697	3.85028
3.52798	0.00313		1.92611	0.26574				0.64827	2.61769				0.64827	3.34338			0.64827	3.80038
3.52937	0.0026		1.92751	0.26822				0.64956	2.57087				0.64956	3.29863			0.64956	3.75754
3.53077	0.00216		1.9289	0.27109				0.65086	2.53023				0.65086	3.25984			0.65086	3.72114
3.53216	0.00179		1.9303	0.27437				0.65216	2.49782				0.65216	3.22777			0.65216	3.68979
3.53346	0.00148		1.93169	0.27805				0.65347	2.46977				0.65347	3.20046			0.65347	3.66359
3.53485	0.00122		1.93309	0.28216				0.65478	2.44753				0.65478	3.1786			0.65478	3.64364
3.53625	0.000999		1.93448	0.28667				0.65609	2.42831				0.65609	3.16019			0.65609	3.62666
3.53765	0.00081846		1.93588	0.29161				0.6574	2.4147				0.6574	3.1477			0.6574	3.6141
3.53904	0.00066915		1.93728	0.29696				0.65871	2.40404				0.65871	3.13924			0.65871	3.60697
3.54044	0.000546255		1.93857	0.30271				0.66003	2.39751				0.66003	3.13521			0.66003	3.60371
3.54183	0.000445554		1.93997	0.30887				0.66135	2.39517				0.66135	3.13505			0.66135	3.60289
3.54323	0.000363546		1.94136	0.31543				0.66267	2.39696				0.66267	3.1383			0.66267	3.60827
3.54462	0.000297257		1.94276	0.32237				0.664	2.4029				0.664	3.14523			0.664	3.61657
3.54592	0.000244215		1.94416	0.3297				0.66533	2.41448				0.66533	3.15619			0.66533	3.62874
3.54732	0.000202383		1.94555	0.33739				0.66666	2.42913				0.66666	3.17088			0.66666	3.64487
3.54871	0.000170109		1.94695	0.34544				0.66799	2.44749				0.66799	3.19071			0.66799	3.66639
3.55011	0.000146097		1.94834	0.35383				0.66932	2.47146				0.66932	3.21601			0.66932	3.69251
3.5515	0.000129344		1.94974	0.36256				0.67066	2.50218				0.67066	3.24853			0.67066	3.72795
3.5529	0.000119138		1.95104	0.37161				0.672	2.54267				0.672	3.28983			0.672	3.7731
3.55429	0.000115043		1.95243	0.38098				0.67335	2.59951				0.67335	3.34846			0.67335	3.83666
3.55569	0.000116861		1.95383	0.39064				0.6747	2.6785				0.6747	3.42681			0.6747	3.92204
3.55709	0.000124646		1.95522	0.40059				0.67605	2.78837				0.67605	3.53766			0.67605	4.04108
3.55838	0.000138704		1.95662	0.41082				0.6774	2.94261				0.6774	3.69215			0.6774	4.2052
3.55978	0.000159584		1.95801	0.42131				0.67875	3.15181				0.67875	3.90684			0.67875	4.4298
3.56117	0.000188118		1.95941	0.43206				0.68011	3.43302				0.68011	4.19215			0.68011	4.72514
3.56257	0.000225423		1.96081	0.44305				0.68147	3.79365				0.68147	4.56114			0.68147	5.1009
3.56396	0.000272943		1.9622	0.45427				0.68283	4.22921				0.68283	5.0069			0.68283	5.54366
3.56536	0.000332469		1.9635	0.46571				0.6842	4.71153				0.6842	5.5001			0.6842	6.0233
3.56676	0.000406197		1.96489	0.47735				0.68557	5.199				0.68557	5.99311			0.68557	6.49299
3.56815	0.000496755		1.96629	0.48919				0.68694	5.63453				0.68694	6.4272			0.68694	6.89863
3.56955	0.000607365		1.96769	0.50121				0.68831	5.96009				0.68831	6.73962			0.68831	7.18291
3.57084	0.000741645		1.96908	0.51339				0.68969	6.13844				0.68969	6.89467			0.68969	7.32023
3.57224	0.000904095		1.97048	0.52571				0.69107	6.15477				0.69107	6.88309			0.69107	7.30372
3.57363	0.0011		1.97187	0.53815				0.69245	6.02496				0.69245	6.72268			0.69245	7.15079
3.57503	0.00133		1.97327	0.55069				0.69383	5.78327				0.69383	6.45608			0.69383	6.90052
3.57643	0.00162		1.97466	0.5633				0.69522	5.47894				0.69522	6.13538			0.69522	6.59939
3.57782	0.00195		1.97596	0.57594				0.69661	5.14942				0.69661	5.79714			0.69661	6.2806
3.57922	0.00235		1.97736	0.58859				0.69801	4.83444				0.69801	5.47906			0.69801	5.9782
3.58061	0.00282		1.97875	0.6012				0.6994	4.55188				0.6994	5.2002			0.6994	5.71108
3.58201	0.00337		1.98015	0.61373				0.7008	4.3139				0.7008	4.96828			0.7008	5.48739
3.5833	0.00403		1.98154	0.62614				0.7022	4.12026				0.7022	4.78332			0.7022	5.3087
3.5847	0.00479		1.98294	0.63836				0.70361	3.97242				0.70361	4.64371			0.70361	5.17383
3.5861	0.00569		1.98434	0.65034				0.70501	3.86319				0.70501	4.54224			0.70501	5.07679
3.58749	0.00673		1.98573	0.66203				0.70642	3.7894				0.70642	4.4762			0.70642	5.01113
3.58889	0.00795		1.98713	0.67336				0.70784	3.74757				0.70784	4.44056			0.70784	4.97461
3.59028	0.00935		1.98842	0.68426				0.70925	3.73237				0.70925	4.42958			0.70925	4.96102
3.59168	0.01097		1.98982	0.69466				0.71067	3.73975				0.71067	4.44063			0.71067	4.96819
3.59307	0.01283		1.99121	0.70449				0.71209	3.76202				0.71209	4.46611			0.71209	4.98741
3.59447	0.01496		1.99261	0.71368				0.71352	3.79593				0.71352	4.50012			0.71352	5.01944
3.59577	0.01739		1.99401	0.72215				0.71494	3.8334				0.71494	4.53661			0.71494	5.05483
3.59716	0.02016		1.9954	0.72983				0.71637	3.87701				0.71637	4.57828			0.71637	5.09925
3.59856	0.0233		1.9968	0.73666				0.71781	3.92867				0.71781	4.62989			0.71781	5.15692
3.59995	0.02686		1.99819	0.74256				0.71924	4.00341				0.71924	4.70438			0.71924	5.24177
3.60135	0.03086		1.99959	0.74748				0.72068	4.11592				0.72068	4.82147			0.72068	5.3687
3.60274	0.03535		2.00089	0.75135				0.72212	4.28296				0.72212	4.9988			0.72212	5.55313
3.60414	0.04038		2.00228	0.75412				0.72357	4.50921				0.72357	5.24099			0.72357	5.79318
3.60554	0.04599		2.00368	0.75575				0.72501	4.79019				0.72501	5.53717			0.72501	6.07812
3.60693	0.05222		2.00507	0.75621				0.72646	5.09676				0.72646	5.85581			0.72646	6.37787
3.60823	0.05912		2.00647	0.75547				0.72792	5.38951				0.72792	6.15254			0.72792	6.65218
3.60962	0.06673		2.00786	0.75351				0.72937	5.6153				0.72937	6.36908			0.72937	6.84934
3.61102	0.0751		2.00926	0.75033				0.73083	5.73809				0.73083	6.46748			0.73083	6.93727
3.61241	0.08427		2.01066	0.74593				0.73229	5.72666				0.73229	6.42515			0.73229	6.89326
3.61381	0.09427		2.01205	0.74034				0.73376	5.58229				0.73376	6.25076			0.73376	6.72497
3.61521	0.10516		2.01335	0.73359				0.73523	5.32512				0.73523	5.96701			0.73523	6.45505
3.6166	0.11695		2.01474	0.72571				0.73669	4.99544				0.73669	5.62225			0.73669	6.12228
3.618	0.12968		2.01614	0.71676				0.73817	4.62948				0.73817	5.25384			0.73817	5.76438
3.61939	0.14337		2.01754	0.70682				0.73965	4.26743				0.73965	4.89746			0.73965	5.41589
3.62069	0.15803		2.01893	0.69595				0.74112	3.93489				0.74112	4.57562			0.74112	5.09913
3.62208	0.17367		2.02033	0.68424				0.74261	3.6432				0.74261	4.29835			0.74261	4.81975
3.62348	0.1903		2.02172	0.67179				0.74409	3.39739				0.74409	4.06475			0.74409	4.58411
3.62488	0.2079		2.02312	0.6587				0.74558	3.19747				0.74558	3.87316			0.74558	4.39077
3.62627	0.22646		2.02451	0.64509				0.74707	3.03638				0.74707	3.71911			0.74707	4.23436
3.62767	0.24594		2.02581	0.63107				0.74857	2.90647				0.74857	3.59514			0.74857	4.10734
3.62906	0.2663		2.02721	0.61677				0.75006	2.80261				0.75006	3.49642			0.75006	4.00728
3.63046	0.2875		2.0286	0.6023				0.75156	2.71876				0.75156	3.41946			0.75156	3.9284
3.63185	0.30946		2.03	0.58779				0.75307	2.64956				0.75307	3.36024			0.75307	3.86645
3.63315	0.33211		2.03139	0.57337				0.75457	2.59468				0.75457	3.31482			0.75457	3.8184
3.63455	0.35537		2.03279	0.55916				0.75608	2.55274				0.75608	3.28184			0.75608	3.78182
3.63594	0.37912		2.03419	0.54528				0.75759	2.52428				0.75759	3.26075			0.75759	3.75769
3.63734	0.40327		2.03558	0.53184				0.75911	2.50922				0.75911	3.24918			0.75911	3.7437
3.63873	0.42768		2.03698	0.51896				0.76063	2.50603				0.76063	3.24684			0.76063	3.73747
3.64013	0.45221		2.03827	0.50674				0.76215	2.51345				0.76215	3.25437			0.76215	3.74028
3.64152	0.47673		2.03967	0.49526				0.76367	2.53104				0.76367	3.27002			0.76367	3.75393
3.64292	0.50112		2.04106	0.48462				0.7652	2.55448				0.7652	3.29375			0.7652	3.77483
3.64432	0.52515		2.04246	0.47488				0.76673	2.58229				0.76673	3.32372			0.76673	3.80122
3.64561	0.54873		2.04386	0.4661				0.76826	2.61268				0.76826	3.35786			0.76826	3.83246
3.64701	0.57168		2.04525	0.45834				0.7698	2.64326				0.7698	3.39112			0.7698	3.86279
3.6484	0.59382		2.04665	0.45163				0.77134	2.66962				0.77134	3.42075			0.77134	3.88774
3.6498	0.61497		2.04804	0.44599				0.77288	2.69199				0.77288	3.44367			0.77288	3.90801
3.65119	0.63499		2.04944	0.44144				0.77443	2.70923				0.77443	3.4597			0.77443	3.92333
3.65259	0.65372		2.05074	0.43798				0.77598	2.72352				0.77598	3.4714			0.77598	3.9367
3.65399	0.671		2.05213	0.43558				0.77753	2.7392				0.77753	3.48513			0.77753	3.95409
3.65538	0.6867		2.05353	0.43422				0.77908	2.76185				0.77908	3.5056			0.77908	3.98078
3.65678	0.70065		2.05492	0.43387				0.78064	2.79843				0.78064	3.54168			0.78064	4.02407
3.65807	0.7128		2.05632	0.43446				0.7822	2.85832				0.7822	3.60163			0.7822	4.093
3.65947	0.72301		2.05771	0.43595				0.78377	2.95371				0.78377	3.69793			0.78377	4.19976
3.66086	0.7312		2.05911	0.43826				0.78534	3.0958				0.78534	3.84282			0.78534	4.35482
3.66226	0.73728		2.06051	0.44131				0.78691	3.30508				0.78691	4.05611			0.78691	4.57631
3.66366	0.7412		2.0619	0.44502				0.78848	3.59816				0.78848	4.3545			0.78848	4.87749
3.66505	0.74295		2.0632	0.44929				0.79006	3.9896				0.79006	4.7557			0.79006	5.27077
3.66645	0.74245		2.06459	0.45402				0.79164	4.48083				0.79164	5.26197			0.79164	5.75141
3.66784	0.7398		2.06599	0.4591				0.79322	5.05953				0.79322	5.86076			0.79322	6.30443
3.66924	0.73494		2.06739	0.46445				0.79481	5.68941				0.79481	6.51681			0.79481	6.89178
3.67053	0.72796		2.06878	0.46994				0.7964	6.32011				0.7964	7.16989			0.7964	7.46231
3.67193	0.71892		2.07018	0.47546				0.79799	6.88057				0.79799	7.74443			0.79799	7.95449
3.67333	0.70785		2.07157	0.48092				0.79958	7.31864				0.79958	8.18003			0.79958	8.31949
3.67472	0.69489		2.07297	0.48621				0.80118	7.59733				0.80118	8.43568			0.80118	8.53113
3.67612	0.68017		2.07436	0.49122				0.80279	7.7075				0.80279	8.49922			0.80279	8.59126
3.67751	0.6638		2.07566	0.49587				0.80439	7.66668				0.80439	8.40107			0.80439	8.52138
3.67891	0.64589		2.07706	0.50005				0.806	7.52159				0.806	8.19372			0.806	8.36693
3.6803	0.62658		2.07845	0.50369				0.80761	7.32342				0.80761	7.93972			0.80761	8.18037
3.6817	0.60606		2.07985	0.5067				0.80923	7.13098				0.80923	7.70832			0.80923	8.01456
3.683	0.58446		2.08124	0.50903				0.81085	6.99267				0.81085	7.55589			0.81085	7.90389
3.68439	0.56196		2.08264	0.5106				0.81247	6.9408				0.81247	7.5148			0.81247	7.87908
3.68579	0.53874		2.08404	0.51137				0.81409	6.98973				0.81409	7.59807			0.81409	7.94265
3.68718	0.51494		2.08543	0.5113				0.81572	7.12462				0.81572	7.78502			0.81572	8.07834
3.68858	0.49073		2.08683	0.51036				0.81735	7.30985				0.81735	8.02308			0.81735	8.24798
3.68997	0.46625		2.08812	0.50852				0.81899	7.49247				0.81899	8.24606			0.81899	8.40373
3.69137	0.44171		2.08952	0.50577				0.82063	7.61612				0.82063	8.38449			0.82063	8.49164
3.69277	0.41721		2.09091	0.50212				0.82227	7.63243				0.82227	8.38739			0.82227	8.47454
3.69416	0.3929		2.09231	0.49756				0.82391	7.51427				0.82391	8.22915			0.82391	8.33127
3.69546	0.36891		2.09371	0.49213				0.82556	7.26091				0.82556	7.92315			0.82556	8.06501
3.69685	0.34535		2.0951	0.48583				0.82721	6.895				0.82721	7.50471			0.82721	7.70371
3.69825	0.32234		2.0965	0.47872				0.82886	6.45328				0.82886	7.02453			0.82886	7.28465
3.69964	0.29998		2.09789	0.47082				0.83052	5.98163				0.83052	6.53449			0.83052	6.84937
3.70104	0.27833		2.09929	0.46219				0.83218	5.52112				0.83218	6.07385			0.83218	6.43344
3.70244	0.25749		2.10059	0.45288				0.83385	5.09755				0.83385	5.66215			0.83385	6.05667
3.70383	0.23749		2.10198	0.44295				0.83552	4.72699				0.83552	5.31348			0.83552	5.73233
3.70523	0.2184		2.10338	0.43246				0.83719	4.41943				0.83719	5.0305			0.83719	5.46539
3.70662	0.20025		2.10477	0.42147				0.83886	4.17246				0.83886	4.80531			0.83886	5.24971
3.70792	0.18307		2.10617	0.41006				0.84054	3.97835				0.84054	4.63104			0.84054	5.07853
3.70931	0.16686		2.10756	0.39829				0.84222	3.82888				0.84222	4.50058			0.84222	4.94792
3.71071	0.15163		2.10896	0.38624				0.8439	3.7132				0.8439	4.39763			0.8439	4.8435
3.71211	0.13739		2.11036	0.37396				0.84559	3.61969				0.84559	4.31094			0.84559	4.7542
3.7135	0.12412		2.11175	0.36154				0.84728	3.53755				0.84728	4.232			0.84728	4.67516
3.7149	0.11179		2.11305	0.34903				0.84898	3.46012				0.84898	4.1537			0.84898	4.60003
3.71629	0.10039		2.11444	0.3365				0.85067	3.37964				0.85067	4.07209			0.85067	4.52182
3.71769	0.08988		2.11584	0.32402				0.85238	3.29526				0.85238	3.98958			0.85238	4.44449
3.71908	0.08024		2.11724	0.31164				0.85408	3.20838				0.85408	3.90812			0.85408	4.36871
3.72038	0.07142		2.11863	0.29941				0.85579	3.12072				0.85579	3.82962			0.85579	4.29594
3.72178	0.06338		2.12003	0.28739				0.8575	3.03517				0.8575	3.75734			0.8575	4.22734
3.72317	0.05608		2.12142	0.27562				0.85922	2.95556				0.85922	3.6906			0.85922	4.16494
3.72457	0.04947		2.12282	0.26415				0.86094	2.88307				0.86094	3.62919			0.86094	4.10539
3.72596	0.04351		2.12421	0.25301				0.86266	2.81762				0.86266	3.57297			0.86266	4.04777
3.72736	0.03816		2.12551	0.24224				0.86438	2.76019				0.86438	3.51918			0.86438	3.99171
3.72875	0.03336		2.12691	0.23186				0.86611	2.70907				0.86611	3.46609			0.86611	3.93681
3.73015	0.02908		2.1283	0.2219				0.86784	2.66391				0.86784	3.41765			0.86784	3.88567
3.73155	0.02528		2.1297	0.21238				0.86958	2.62415				0.86958	3.37362			0.86958	3.83997
3.73284	0.02191		2.13109	0.20332				0.87132	2.59019				0.87132	3.33479			0.87132	3.80366
3.73424	0.01893		2.13249	0.19472				0.87306	2.5625				0.87306	3.30586			0.87306	3.77671
3.73563	0.0163		2.13389	0.18661				0.87481	2.54281				0.87481	3.28928			0.87481	3.76174
3.73703	0.014		2.13528	0.17897				0.87656	2.53607				0.87656	3.28686			0.87656	3.761
3.73842	0.01199		2.13668	0.17182				0.87831	2.54522				0.87831	3.30071			0.87831	3.77702
3.73982	0.01024		2.13797	0.16516				0.88007	2.57309				0.88007	3.33377			0.88007	3.80914
3.74122	0.00872		2.13937	0.15898				0.88183	2.62426				0.88183	3.38811			0.88183	3.86377
3.74261	0.0074		2.14076	0.15327				0.88359	2.70089				0.88359	3.46626			0.88359	3.93918
3.74401	0.00626		2.14216	0.14804				0.88536	2.79861				0.88536	3.56326			0.88536	4.03212
3.7453	0.00528		2.14356	0.14327				0.88713	2.91454				0.88713	3.6769			0.88713	4.13723
3.7467	0.00444		2.14495	0.13895				0.8889	3.04055				0.8889	3.79765			0.8889	4.24762
3.74809	0.00373		2.14635	0.13508				0.89068	3.16098				0.89068	3.91299			0.89068	4.34975
3.74949	0.00312		2.14774	0.13164				0.89246	3.2624				0.89246	4.00734			0.89246	4.43186
3.75089	0.0026		2.14914	0.12862				0.89425	3.33016				0.89425	4.06934			0.89425	4.48173
3.75228	0.00216		2.15044	0.12601				0.89603	3.35377				0.89603	4.08823			0.89603	4.49237
3.75368	0.00179		2.15183	0.1238				0.89783	3.33043				0.89783	4.06405			0.89783	4.46436
3.75507	0.00148		2.15323	0.12197				0.89962	3.26734				0.89962	4.00112			0.89962	4.40191
3.75647	0.00122		2.15462	0.12052				0.90142	3.17176				0.90142	3.90745			0.90142	4.31238
3.75776	0.001		2.15602	0.11943				0.90322	3.05706				0.90322	3.79577			0.90322	4.20687
3.75916	0.00082386		2.15741	0.1187				0.90503	2.93456				0.90503	3.67773			0.90503	4.0964
3.76056	0.000674145		2.15881	0.11831				0.90684	2.81351				0.90684	3.56055			0.90684	3.98799
3.76195	0.000550575		2.16021	0.11826				0.90865	2.70028				0.90865	3.45029			0.90865	3.88688
3.76335	0.00044897		2.1616	0.11855				0.91047	2.59874				0.91047	3.3537			0.91047	3.79823
3.76474	0.000365792		2.1629	0.11916				0.91229	2.51194				0.91229	3.2702			0.91229	3.72278
3.76614	0.000298053		2.16429	0.1201				0.91412	2.43948				0.91412	3.19993			0.91412	3.66
3.76753	0.000243234		2.16569	0.12136				0.91595	2.3821				0.91595	3.1445			0.91595	3.61069
3.76893	0.000199202		2.16709	0.12293				0.91778	2.33823				0.91778	3.10306			0.91778	3.57235
3.77023	0.000164192		2.16848	0.12482				0.91961	2.30752				0.91961	3.07299			0.91961	3.54514
3.77162	0.000136737		2.16988	0.12702				0.92145	2.28741				0.92145	3.05377			0.92145	3.52863
3.77302	0.000115637		2.17127	0.12954				0.92329	2.28033				0.92329	3.04673			0.92329	3.52306
3.77441	9.9927e-05		2.17267	0.13238				0.92514	2.28296				0.92514	3.05012			0.92514	3.52694
3.77581	8.88435e-05		2.17406	0.13553				0.92699	2.2936				0.92699	3.06189			0.92699	3.53888
3.7772	8.1801e-05		2.17536	0.139				0.92885	2.3117				0.92885	3.08115			0.92885	3.55892
3.7786	7.83855e-05		2.17676	0.14279				0.9307	2.33847				0.9307	3.10914			0.9307	3.58708
3.78	7.8318e-05		2.17815	0.14689				0.93256	2.37068				0.93256	3.14397			0.93256	3.62279
3.78139	8.1468e-05		2.17955	0.1513				0.93443	2.4089				0.93443	3.18454			0.93443	3.66448
3.78269	8.784e-05		2.18094	0.15602				0.9363	2.45668				0.9363	3.23365			0.9363	3.71623
3.78408	9.7569e-05		2.18234	0.16104				0.93817	2.51291				0.93817	3.29158			0.93817	3.7766
3.78548	0.000110934		2.18374	0.16636				0.94005	2.57414				0.94005	3.35453			0.94005	3.84122
3.78687	0.000128363		2.18513	0.17195				0.94193	2.6379				0.94193	3.41801			0.94193	3.90515
3.78827	0.00015044		2.18653	0.17782				0.94381	2.6964				0.94381	3.4749			0.94381	3.9626
3.78967	0.000177948		2.18782	0.18394				0.9457	2.73745				0.9457	3.51476			0.9457	4.0017
3.79106	0.000211869		2.18922	0.19029				0.94759	2.75821				0.94759	3.53233			0.94759	4.01776
3.79246	0.000253431		2.19061	0.19685				0.94949	2.75774				0.94949	3.52784			0.94949	4.01356
3.79385	0.000304146		2.19201	0.20359				0.95139	2.73288				0.95139	3.50117			0.95139	3.98729
3.79515	0.000365854		2.19341	0.21048				0.95329	2.68873				0.95329	3.45629			0.95329	3.94332
3.79654	0.000440771		2.1948	0.21749				0.95519	2.63258				0.95519	3.39878			0.95519	3.88785
3.79794	0.000531585		2.1962	0.22457				0.9571	2.56737				0.9571	3.33475			0.9571	3.82517
3.79934	0.00064143		2.19759	0.23168				0.95902	2.49834				0.95902	3.26791			0.95902	3.75789
3.80073	0.000774135		2.19899	0.23879				0.96094	2.43211				0.96094	3.20224			0.96094	3.69263
3.80213	0.0009342		2.20029	0.24583				0.96286	2.37146				0.96286	3.14154			0.96286	3.63017
3.80352	0.00113		2.20168	0.25277				0.96478	2.3188				0.96478	3.08852			0.96478	3.57495
3.80492	0.00136		2.20308	0.25955				0.96671	2.27401				0.96671	3.04203			0.96671	3.52709
3.80631	0.00164		2.20447	0.26611				0.96865	2.23648				0.96865	3.00188			0.96865	3.48638
3.80761	0.00197		2.20587	0.27241				0.97059	2.20465				0.97059	2.96778			0.97059	3.45008
3.80901	0.00236		2.20726	0.27839				0.97253	2.17732				0.97253	2.93901			0.97253	3.42062
3.8104	0.00284		2.20866	0.28399				0.97447	2.15514				0.97447	2.91637			0.97447	3.39737
3.8118	0.0034		2.21006	0.28917				0.97642	2.13771				0.97642	2.89935			0.97642	3.38053
3.81319	0.00406		2.21145	0.29387				0.97837	2.12343				0.97837	2.88553			0.97837	3.36607
3.81459	0.00485		2.21275	0.29805				0.98033	2.11242				0.98033	2.87632			0.98033	3.35702
3.81598	0.00578		2.21414	0.30166				0.98229	2.10638				0.98229	2.87056			0.98229	3.35265
3.81738	0.00686		2.21554	0.30467				0.98425	2.10427				0.98425	2.86807			0.98425	3.35084
3.81878	0.00814		2.21694	0.30704				0.98622	2.10509				0.98622	2.86794			0.98622	3.35066
3.82007	0.00963		2.21833	0.30874				0.9882	2.10864				0.9882	2.87125			0.9882	3.35499
3.82147	0.01137		2.21973	0.30974				0.99017	2.11477				0.99017	2.87753			0.99017	3.36228
3.82286	0.01338		2.22112	0.31004				0.99215	2.12234				0.99215	2.88644			0.99215	3.3718
3.82426	0.01572		2.22252	0.30962				0.99414	2.12975				0.99414	2.89693			0.99414	3.38424
3.82565	0.01841		2.22391	0.30848				0.99613	2.13922				0.99613	2.91043			0.99613	3.39938
3.82705	0.02151		2.22521	0.30661				0.99812	2.15168				0.99812	2.92656			0.99812	3.41782
3.82845	0.02507		2.22661	0.30403				1.00011	2.16849				1.00011	2.94566			1.00011	3.44086
3.82984	0.02914		2.228	0.30076				1.00211	2.18967				1.00211	2.96831			1.00211	3.46568
3.83124	0.03377		2.2294	0.29681				1.00412	2.21699				1.00412	2.99478			1.00412	3.4935
3.83253	0.03903		2.23079	0.29221				1.00613	2.25188				1.00613	3.02692			1.00613	3.5299
3.83393	0.04498		2.23219	0.287				1.00814	2.29579				1.00814	3.06748			1.00814	3.57593
3.83532	0.0517		2.23359	0.28121				1.01015	2.35361				1.01015	3.1205			1.01015	3.63604
3.83672	0.05925		2.23498	0.2749				1.01218	2.43207				1.01218	3.19586			1.01218	3.72417
3.83812	0.06771		2.23638	0.2681				1.0142	2.54538				1.0142	3.30805			1.0142	3.85568
3.83951	0.07716		2.23767	0.26086				1.01623	2.71442				1.01623	3.47791			1.01623	4.04983
3.84091	0.08768		2.23907	0.25324				1.01826	2.96803				1.01826	3.73499			1.01826	4.33886
3.8423	0.09934		2.24047	0.2453				1.0203	3.33315				1.0203	4.1087			1.0203	4.74686
3.8437	0.11223		2.24186	0.23709				1.02234	3.82699				1.02234	4.61513			1.02234	5.28406
3.84499	0.12642		2.24326	0.22866				1.02438	4.44015				1.02438	5.24289			1.02438	5.92949
3.84639	0.14199		2.24465	0.22008				1.02643	5.12521				1.02643	5.94404			1.02643	6.62843
3.84779	0.15902		2.24605	0.21139				1.02848	5.80379				1.02848	6.634			1.02848	7.29415
3.84918	0.17757		2.24744	0.20266				1.03054	6.38053				1.03054	7.21034			1.03054	7.834
3.85058	0.19769		2.24884	0.19392				1.0326	6.76991				1.0326	7.58332			1.0326	8.16793
3.85197	0.21946		2.25014	0.18524				1.03467	6.92212				1.03467	7.70543			1.03467	8.26091
3.85337	0.24291		2.25153	0.17665				1.03674	6.83723				1.03674	7.57968			1.03674	8.12509
3.85476	0.26807		2.25293	0.1682				1.03881	6.55825				1.03881	7.25527			1.03881	7.81024
3.85616	0.29497		2.25432	0.15993				1.04089	6.15523				1.04089	6.8109			1.04089	7.39154
3.85746	0.32362		2.25572	0.15187				1.04297	5.7121				1.04297	6.3359			1.04297	6.94869
3.85885	0.354		2.25712	0.14406				1.04506	5.29055				1.04506	5.89305			1.04506	6.53856
3.86025	0.38608		2.25851	0.13651				1.04715	4.93622				1.04715	5.52526			1.04715	6.20144
3.86164	0.41984		2.25991	0.12926				1.04924	4.67739				1.04924	5.25959			1.04924	5.96302
3.86304	0.45518		2.2613	0.12232				1.05134	4.53216				1.05134	5.11087			1.05134	5.838
3.86443	0.49207		2.2626	0.1157				1.05344	4.50231				1.05344	5.0784			1.05344	5.83066
3.86583	0.53037		2.26399	0.10942				1.05555	4.60624				1.05555	5.17806			1.05555	5.96124
3.86723	0.56993		2.26539	0.10349				1.05766	4.86435				1.05766	5.43202			1.05766	6.24983
3.86862	0.61065		2.26679	0.09791				1.05977	5.30084				1.05977	5.86565			1.05977	6.71868
3.86992	0.65236		2.26818	0.09267				1.06189	5.94194				1.06189	6.50954			1.06189	7.39364
3.87131	0.69485		2.26958	0.08778				1.06402	6.81293				1.06402	7.39565			1.06402	8.29248
3.87271	0.73791		2.27097	0.08324				1.06615	7.91379				1.06615	8.53212			1.06615	9.40387
3.8741	0.78129		2.27237	0.07904				1.06828	9.20953				1.06828	9.88216			1.06828	10.6844
3.8755	0.82481		2.27377	0.07517				1.07041	10.6347				1.07041	11.377			1.07041	12.0692
3.8769	0.86818		2.27506	0.07162				1.07255	12.0765				1.07255	12.8883			1.07255	13.4359
3.87829	0.91112		2.27646	0.06839				1.0747	13.394				1.0747	14.2554			1.0747	14.6504
3.87969	0.95332		2.27785	0.06546				1.07685	14.4485				1.07685	15.3209			1.07685	15.5848
3.88108	0.99455		2.27925	0.06282				1.079	15.1252				1.079	15.9585			1.079	16.137
3.88238	1.03446		2.28064	0.06045				1.08116	15.3535				1.08116	16.1056			1.08116	16.2491
3.88377	1.0728		2.28204	0.05835				1.08332	15.1282				1.08332	15.7735			1.08332	15.9305
3.88517	1.1093		2.28344	0.0565				1.08549	14.5022				1.08549	15.0348			1.08549	15.2421
3.88657	1.14359		2.28483	0.05489				1.08766	13.5652				1.08766	14.001			1.08766	14.276
3.88796	1.17545		2.28623	0.05351				1.08984	12.4357				1.08984	12.8072			1.08984	13.1504
3.88936	1.20465		2.28752	0.05234				1.09202	11.2101				1.09202	11.5479			1.09202	11.9512
3.89075	1.23089		2.28892	0.05137				1.0942	9.9831				1.0942	10.315			1.0942	10.7663
3.89215	1.25397		2.29032	0.05059				1.09639	8.81698				1.09639	9.16811			1.09639	9.65139
3.89354	1.27373		2.29171	0.04999				1.09858	7.7526				1.09858	8.13846			1.09858	8.64111
3.89484	1.28993		2.29311	0.04955				1.10078	6.80834				1.10078	7.23851			1.10078	7.74911
3.89624	1.30248		2.2945	0.04927				1.10298	5.99976				1.10298	6.47686			1.10298	6.98858
3.89763	1.31126		2.2959	0.04913				1.10519	5.31663				1.10519	5.84119			1.10519	6.3498
3.89903	1.31621		2.29729	0.04912				1.1074	4.75257				1.1074	5.31784			1.1074	5.82016
3.90042	1.3172		2.29869	0.04924				1.10961	4.28996				1.10961	4.89061			1.10961	5.38727
3.90182	1.31432		2.29999	0.04946				1.11183	3.91214				1.11183	4.54033			1.11183	5.03249
3.90321	1.30757		2.30138	0.04979				1.11405	3.60304				1.11405	4.25441			1.11405	4.74169
3.90461	1.29699		2.30278	0.0502				1.11628	3.35132				1.11628	4.01908			1.11628	4.50105
3.90601	1.28268		2.30417	0.0507				1.11851	3.14457				1.11851	3.82597			1.11851	4.30379
3.9073	1.26477		2.30557	0.05127				1.12075	2.97665				1.12075	3.66517			1.12075	4.13926
3.9087	1.2434		2.30697	0.05189				1.12299	2.83693				1.12299	3.53074			1.12299	4.00081
3.91009	1.21878		2.30836	0.05257				1.12524	2.71826				1.12524	3.41651			1.12524	3.88435
3.91149	1.19111		2.30976	0.0533				1.12749	2.61521				1.12749	3.31964			1.12749	3.78614
3.91288	1.1606		2.31115	0.05405				1.12974	2.52314				1.12974	3.23482			1.12974	3.69993
3.91428	1.12752		2.31245	0.05483				1.132	2.44031				1.132	3.16158			1.132	3.62601
3.91568	1.09215		2.31384	0.05562				1.13427	2.36655				1.13427	3.09819			1.13427	3.56235
3.91707	1.05476		2.31524	0.05642				1.13654	2.29938				1.13654	3.04216			1.13654	3.50547
3.91847	1.01561		2.31664	0.05722				1.13881	2.23963				1.13881	2.99122			1.13881	3.45215
3.91976	0.97501		2.31803	0.05802				1.14109	2.18705				1.14109	2.94454			1.14109	3.4033
3.92116	0.9333		2.31943	0.0588				1.14337	2.1397				1.14337	2.90085			1.14337	3.358
3.92255	0.89068		2.32082	0.05955				1.14566	2.09645				1.14566	2.86004			1.14566	3.31602
3.92395	0.84753		2.32222	0.06028				1.14795	2.05896				1.14795	2.82265			1.14795	3.27736
3.92535	0.80406		2.32362	0.06099				1.15024	2.02377				1.15024	2.78804			1.15024	3.24264
3.92674	0.76055		2.32491	0.06166				1.15254	1.99168				1.15254	2.75728			1.15254	3.21259
3.92814	0.71725		2.32631	0.06229				1.15485	1.96223				1.15485	2.73067			1.15485	3.18607
3.92953	0.67441		2.3277	0.06289				1.15716	1.93522				1.15716	2.70645			1.15716	3.16183
3.93093	0.6323		2.3291	0.06344				1.15947	1.91057				1.15947	2.68456			1.15947	3.13954
3.93222	0.59103		2.33049	0.06396				1.16179	1.89061				1.16179	2.66626			1.16179	3.12018
3.93362	0.5508		2.33189	0.06444				1.16412	1.87381				1.16412	2.65003			1.16412	3.10303
3.93502	0.51179		2.33329	0.06489				1.16644	1.86013				1.16644	2.63448			1.16644	3.08706
3.93641	0.47417		2.33468	0.06531				1.16878	1.84925				1.16878	2.62265			1.16878	3.07363
3.93781	0.43797		2.33608	0.0657				1.17111	1.83971				1.17111	2.61205			1.17111	3.06182
3.9392	0.40335		2.33737	0.06606				1.17346	1.83079				1.17346	2.60279			1.17346	3.05259
3.9406	0.37036		2.33877	0.06641				1.1758	1.82132				1.1758	2.59439			1.1758	3.0447
3.94199	0.33907		2.34017	0.06674				1.17816	1.81175				1.17816	2.58861			1.17816	3.03871
3.94339	0.3095		2.34156	0.06707				1.18051	1.80201				1.18051	2.58292			1.18051	3.03331
3.94469	0.28167		2.34296	0.0674				1.18287	1.79357				1.18287	2.5784			1.18287	3.02971
3.94608	0.25558		2.34435	0.06773				1.18524	1.78574				1.18524	2.57491			1.18524	3.02809
3.94748	0.23122		2.34575	0.06809				1.18761	1.78035				1.18761	2.57324			1.18761	3.02803
3.94887	0.20857		2.34714	0.06846				1.18998	1.77581				1.18998	2.57326			1.18998	3.03061
3.95027	0.18757		2.34854	0.06886				1.19236	1.77267				1.19236	2.57571			1.19236	3.03666
3.95166	0.16819		2.34984	0.0693				1.19475	1.76978				1.19475	2.58063			1.19475	3.04416
3.95306	0.15037		2.35123	0.06978				1.19714	1.76788				1.19714	2.58666			1.19714	3.05176
3.95446	0.13403		2.35263	0.07031				1.19953	1.76713				1.19953	2.59348			1.19953	3.05911
3.95585	0.11912		2.35402	0.07089				1.20193	1.76779				1.20193	2.59957			1.20193	3.06406
3.95715	0.10555		2.35542	0.07152				1.20434	1.77093				1.20434	2.60432			1.20434	3.06627
3.95854	0.09325		2.35682	0.0722				1.20674	1.77662				1.20674	2.6086			1.20674	3.06848
3.95994	0.08213		2.35821	0.07295				1.20916	1.78533				1.20916	2.61396			1.20916	3.07223
3.96133	0.07214		2.35961	0.07375				1.21158	1.79606				1.21158	2.62073			1.21158	3.07674
3.96273	0.06316		2.361	0.07461				1.214	1.81038				1.214	2.63043			1.214	3.08566
3.96413	0.05514		2.3623	0.07553				1.21643	1.82832				1.21643	2.64395			1.21643	3.09882
3.96552	0.048		2.36369	0.0765				1.21886	1.85017				1.21886	2.66268			1.21886	3.11686
3.96692	0.04166		2.36509	0.07751				1.2213	1.87568				1.2213	2.68595			1.2213	3.13846
3.96831	0.03605		2.36649	0.07856				1.22374	1.90688				1.22374	2.71549			1.22374	3.16717
3.96961	0.0311		2.36788	0.07965				1.22619	1.94548				1.22619	2.75327			1.22619	3.20312
3.971	0.02675		2.36928	0.08076				1.22864	1.99386				1.22864	2.80224			1.22864	3.25034
3.9724	0.02294		2.37067	0.08188				1.2311	2.05737				1.2311	2.8659			1.2311	3.31374
3.9738	0.01962		2.37207	0.08301				1.23356	2.142				1.23356	2.95135			1.23356	3.4011
3.97519	0.01672		2.37347	0.08413				1.23603	2.25952				1.23603	3.07106			1.23603	3.52478
3.97659	0.01422		2.37476	0.08524				1.2385	2.42668				1.2385	3.242			1.2385	3.70251
3.97798	0.01205		2.37616	0.08631				1.24098	2.66889				1.24098	3.48998			1.24098	3.96103
3.97938	0.01018		2.37755	0.08735				1.24346	3.01781				1.24346	3.84741			1.24346	4.33014
3.98077	0.00858		2.37895	0.08832				1.24594	3.51169				1.24594	4.35305			1.24594	4.84266
3.98207	0.0072		2.38034	0.08924				1.24844	4.17943				1.24844	5.03467			1.24844	5.52136
3.98347	0.00603		2.38174	0.09007				1.25093	5.03245				1.25093	5.89799			1.25093	6.36323
3.98486	0.00504		2.38314	0.09082				1.25343	6.03975				1.25343	6.90589			1.25343	7.32428
3.98626	0.00419		2.38453	0.09147				1.25594	7.11729				1.25594	7.9681			1.25594	8.31149
3.98765	0.00348		2.38593	0.09201				1.25845	8.13895				1.25845	8.95125			1.25845	9.20032
3.98905	0.00288		2.38722	0.09243				1.26097	8.95455				1.26097	9.70782			1.26097	9.85363
3.99044	0.00238		2.38862	0.09273				1.26349	9.43786				1.26349	10.1176			1.26349	10.1737
3.99184	0.00196		2.39002	0.0929				1.26602	9.51512				1.26602	10.1253			1.26602	10.118
3.99324	0.0016		2.39141	0.09293				1.26855	9.1992				1.26855	9.75328			1.26855	9.7198
3.99453	0.00131		2.39281	0.09282				1.27109	8.56123				1.27109	9.08082			1.27109	9.05976
3.99593	0.00107		2.3942	0.09257				1.27363	7.72757				1.27363	8.23681			1.27363	8.25973
3.99732	0.000869805		2.3956	0.09218				1.27618	6.81605				1.27618	7.34036			1.27618	7.42243
3.99872	0.00070506		2.39699	0.09165				1.27873	5.93293				1.27873	6.48319			1.27873	6.63052
4.00011	0.00056979		2.39839	0.09098				1.28129	5.14005				1.28129	5.72399			1.28129	5.9336
4.00151	0.000459135		2.39969	0.09017				1.28385	4.47327				1.28385	5.09363			1.28385	5.35524
4.00291	0.000368874		2.40108	0.08924				1.28642	3.93282				1.28642	4.58523			1.28642	4.88986
4.0043	0.00029547		2.40248	0.08817				1.28899	3.51234				1.28899	4.19025			1.28899	4.52777
4.0057	0.000235976		2.40387	0.08699				1.29157	3.19314				1.29157	3.8916			1.29157	4.25305
4.00699	0.000187902		2.40527	0.0857				1.29415	2.95584				1.29415	3.66816			1.29415	4.04602
4.00839	0.000149175		2.40667	0.0843				1.29674	2.78106				1.29674	3.50335			1.29674	3.89361
4.00978	0.00011808		2.40806	0.08281				1.29933	2.65422				1.29933	3.38587			1.29933	3.78267
4.01118	9.31905e-05		2.40946	0.08123				1.30193	2.56423				1.30193	3.30338			1.30193	3.70461
4.01258	7.33275e-05		2.41085	0.07958				1.30454	2.50213				1.30454	3.24705			1.30454	3.65071
4.01397	5.7528e-05		2.41215	0.07785				1.30715	2.46023				1.30715	3.21069			1.30715	3.61586
4.01537	4.5e-05		2.41354	0.07608				1.30976	2.43366				1.30976	3.1894			1.30976	3.59378
4.01676	3.50955e-05		2.41494	0.07425				1.31238	2.41829				1.31238	3.17774			1.31238	3.58069
4.01816	2.72898e-05		2.41634	0.07239				1.315	2.40882				1.315	3.17108			1.315	3.5736
4.01945	2.11572e-05		2.41773	0.0705				1.31763	2.40427				1.31763	3.16794			1.31763	3.57066
4.02085	1.63539e-05		2.41913	0.06858				1.32027	2.40578				1.32027	3.17006			1.32027	3.57277
4.02225	1.26041e-05		2.42052	0.06666				1.32291	2.41226				1.32291	3.17634			1.32291	3.57925
4.02364	9.6849e-06		2.42192	0.06473				1.32556	2.42639				1.32556	3.18939			1.32556	3.59347
4.02504	7.4196e-06		2.42332	0.0628				1.32821	2.44888				1.32821	3.20908			1.32821	3.61193
4.02643	5.66775e-06		2.42461	0.06088				1.33086	2.47395				1.33086	3.22964			1.33086	3.62984
4.02783	4.3164e-06		2.42601	0.05898				1.33353	2.49475				1.33353	3.24388			1.33353	3.6422
4.02922	3.27758e-06		2.4274	0.05709				1.33619	2.50434				1.33619	3.24787			1.33619	3.6439
4.03062	2.48139e-06		2.4288	0.05522				1.33886	2.49533				1.33886	3.23488			1.33886	3.62911
4.03192	1.87304e-06		2.43019	0.05338				1.34154	2.46619				1.34154	3.20547			1.34154	3.59884
4.03331	1.40967e-06		2.43159	0.05157				1.34423	2.42116				1.34423	3.16362			1.34423	3.55789
4.03471	1.05777e-06		2.43299	0.04979				1.34691	2.36729				1.34691	3.11523			1.34691	3.51004
4.0361	7.9137e-07		2.43438	0.04805				1.34961	2.31209				1.34961	3.06474			1.34961	3.46044
4.0375	5.9031e-07		2.43578	0.04634				1.35231	2.26203				1.35231	3.0165			1.35231	3.41431
4.03889	4.39007e-07		2.43707	0.04466				1.35501	2.21892				1.35501	2.97344			1.35501	3.37354
4.04029	3.2553e-07		2.43847	0.04302				1.35772	2.18325				1.35772	2.93505			1.35772	3.33673
4.04169	2.40669e-07		2.43987	0.04142				1.36044	2.15542				1.36044	2.90097			1.36044	3.30353
4.04308	1.77399e-07		2.44126	0.03986				1.36316	2.13503				1.36316	2.87116			1.36316	3.27481
4.04438	1.30379e-07		2.44266	0.03833				1.36588	2.11756				1.36588	2.84525			1.36588	3.24836
4.04577	9.5535e-08		2.44405	0.03684				1.36862	2.10072				1.36862	2.82143			1.36862	3.22374
4.04717	6.9795e-08		2.44545	0.03539				1.37135	2.08376				1.37135	2.79972			1.37135	3.20253
4.04856	3.6581e-08		2.44684	0.03397				1.3741	2.06333				1.3741	2.77959			1.3741	3.18327
4.04996	0		2.44824	0.03259				1.37684	2.03758				1.37684	2.75978			1.37684	3.16532
4.05136	0		2.44954	0.03125				1.3796	2.00876				1.3796	2.74079			1.3796	3.14885
4.05275	0		2.45093	0.02995				1.38236	1.97916				1.38236	2.72226			1.38236	3.13234
4.05415	0		2.45233	0.02868				1.38512	1.95029				1.38512	2.7046			1.38512	3.11436
4.05554	0		2.45372	0.02745				1.38789	1.92375				1.38789	2.68773			1.38789	3.09644
4.05684	0		2.45512	0.02626				1.39067	1.90052				1.39067	2.6718			1.39067	3.07789
4.05823	0		2.45652	0.0251				1.39345	1.88154				1.39345	2.65684			1.39345	3.0606
4.05963	0		2.45791	0.02399				1.39624	1.86565				1.39624	2.64324			1.39624	3.04726
4.06103	0		2.45931	0.02292				1.39903	1.85211				1.39903	2.63176			1.39903	3.03865
4.06242	0		2.4607	0.02188				1.40183	1.84054				1.40183	2.62251			1.40183	3.03266
4.06382	0		2.462	0.02089				1.40463	1.8315				1.40463	2.61637			1.40463	3.03032
4.06521	0		2.4634	0.01994				1.40744	1.82425				1.40744	2.61162			1.40744	3.02931
4.06661	0		2.46479	0.01904				1.41025	1.81909				1.41025	2.60799			1.41025	3.02706
4.068	0		2.46619	0.01818				1.41307	1.81416				1.41307	2.60548			1.41307	3.02383
4.0693	0		2.46758	0.01736				1.4159	1.81005				1.4159	2.6035			1.4159	3.02103
4.0707	0		2.46898	0.0166				1.41873	1.80499				1.41873	2.60021			1.41873	3.01704
4.07209	0		2.47037	0.01588				1.42157	1.80162				1.42157	2.59815			1.42157	3.01292
4.07349	0		2.47177	0.01522				1.42441	1.79848				1.42441	2.59583			1.42441	3.00826
4.07488	0		2.47317	0.0146				1.42726	1.79703				1.42726	2.59182			1.42726	3.00295
4.07628	0		2.47446	0.01404				1.43012	1.79812				1.43012	2.58723			1.43012	2.99802
4.07767	0		2.47586	0.01353				1.43298	1.80258				1.43298	2.58333			1.43298	2.99279
4.07907	0		2.47725	0.01308				1.43584	1.80762				1.43584	2.57855			1.43584	2.98704
4.08047	0		2.47865	0.01268				1.43871	1.8143				1.43871	2.57328			1.43871	2.98235
4.08176	0		2.48004	0.01233				1.44159	1.82056				1.44159	2.56884			1.44159	2.97765
4.08316	0		2.48144	0.01204				1.44448	1.82283				1.44448	2.56406			1.44448	2.97241
4.08455	0		2.48284	0.01181				1.44736	1.81947				1.44736	2.55784			1.44736	2.96683
4.08595	0		2.48423	0.01163				1.45026	1.81046				1.45026	2.55006			1.45026	2.95943
4.08734	0		2.48563	0.0115				1.45316	1.79732				1.45316	2.54233			1.45316	2.95188
4.08874	0		2.48692	0.01144				1.45607	1.78309				1.45607	2.53521			1.45607	2.94485
4.09014	0		2.48832	0.01142				1.45898	1.77082				1.45898	2.52758			1.45898	2.936
4.09153	0		2.48972	0.01146				1.4619	1.7633				1.4619	2.51984			1.4619	2.9273
4.09293	0		2.49111	0.01156				1.46482	1.76162				1.46482	2.51223			1.46482	2.92023
4.09422	0		2.49251	0.0117				1.46775	1.76294				1.46775	2.5031			1.46775	2.91155
4.09562	0		2.4939	0.0119				1.47068	1.76382				1.47068	2.49273			1.47068	2.90155
4.09701	0		2.4953	0.01215				1.47363	1.76142				1.47363	2.48306			1.47363	2.89366
4.09841	0		2.49669	0.01244				1.47657	1.75234				1.47657	2.47366			1.47657	2.88671
4.09981	0		2.49809	0.01278				1.47953	1.73696				1.47953	2.46621			1.47953	2.88086
4.1012	0		2.49939	0.01317				1.48249	1.71692				1.48249	2.45973			1.48249	2.87593
4.1026	0		2.50078	0.0136				1.48545	1.69467				1.48545	2.45243			1.48545	2.87063
4.10399	0		2.50218	0.01407				1.48842	1.67257				1.48842	2.44381			1.48842	2.86403
4.10539	0		2.50357	0.01457				1.4914	1.65329				1.4914	2.43531			1.4914	2.85617
4.10668	0		2.50497	0.01512				1.49438	1.63558				1.49438	2.42379			1.49438	2.84559
4.10808	0		2.50637	0.01569				1.49737	1.61981				1.49737	2.41063			1.49737	2.83398
4.10948	0		2.50776	0.0163				1.50036	1.60608				1.50036	2.39871			1.50036	2.82137
4.11087	0		2.50916	0.01693				1.50337	1.59317				1.50337	2.38631			1.50337	2.80761
4.11227	0		2.51055	0.0176				1.50637	1.58226				1.50637	2.37345			1.50637	2.79425
4.11366	0		2.51185	0.01828				1.50938	1.57199				1.50938	2.36147			1.50938	2.78071
4.11506	0		2.51325	0.01899				1.5124	1.56286				1.5124	2.34991			1.5124	2.76686
4.11645	0		2.51464	0.01972				1.51543	1.55532				1.51543	2.33806			1.51543	2.75431
4.11785	0		2.51604	0.02047				1.51846	1.5485				1.51846	2.32616			1.51846	2.74232
4.11915	0		2.51743	0.02124				1.5215	1.53973				1.5215	2.31314			1.5215	2.72905
4.12054	0		2.51883	0.02202				1.52454	1.52986				1.52454	2.30015			1.52454	2.71609
4.12194	0		2.52022	0.02282				1.52759	1.51766				1.52759	2.28778			1.52759	2.7043
4.12333	0		2.52162	0.02363				1.53064	1.50265				1.53064	2.27496			1.53064	2.69272
4.12473	0		2.52302	0.02446				1.5337	1.48642				1.5337	2.26389			1.5337	2.68191
4.12612	0		2.52431	0.0253				1.53677	1.47046				1.53677	2.25488			1.53677	2.67299
4.12752	0		2.52571	0.02616				1.53985	1.45573				1.53985	2.24608			1.53985	2.66592
4.12892	0		2.5271	0.02704				1.54293	1.44193				1.54293	2.23882			1.54293	2.65892
4.13031	0		2.5285	0.02795				1.54601	1.42945				1.54601	2.23267			1.54601	2.65459
4.13161	0		2.5299	0.02888				1.5491	1.41941				1.5491	2.22715			1.5491	2.65256
4.133	0		2.53129	0.02985				1.5522	1.41079				1.5522	2.22261			1.5522	2.65025
4.1344	0		2.53269	0.03085				1.55531	1.40181				1.55531	2.21917			1.55531	2.64738
4.13579	0		2.53408	0.0319				1.55842	1.39376				1.55842	2.21483			1.55842	2.64378
4.13719	0		2.53548	0.033				1.56153	1.3864				1.56153	2.20915			1.56153	2.63713
4.13859	0		2.53677	0.03416				1.56466	1.37763				1.56466	2.20127			1.56466	2.62704
4.13998	0		2.53817	0.03539				1.56779	1.36884				1.56779	2.1916			1.56779	2.61569
4.14138	0		2.53957	0.0367				1.57092	1.36076				1.57092	2.18122			1.57092	2.60506
4.14277	0		2.54096	0.03811				1.57406	1.35311				1.57406	2.17087			1.57406	2.59644
4.14407	0		2.54236	0.03962				1.57721	1.3455				1.57721	2.16264			1.57721	2.59038
4.14546	0		2.54375	0.04125				1.58037	1.33871				1.58037	2.15771			1.58037	2.58758
4.14686	0		2.54515	0.04301				1.58353	1.33266				1.58353	2.15583			1.58353	2.58861
4.14826	0		2.54655	0.04492				1.58669	1.32721				1.58669	2.15631			1.58669	2.59139
4.14965	0		2.54794	0.04699				1.58987	1.32123				1.58987	2.15882			1.58987	2.59256
4.15105	0		2.54924	0.04923				1.59305	1.31629				1.59305	2.16008			1.59305	2.59182
4.15244	0		2.55063	0.05166				1.59623	1.31186				1.59623	2.15808			1.59623	2.5883
4.15384	0		2.55203	0.0543				1.59942	1.30833				1.59942	2.15407			1.59942	2.58201
4.15523	0		2.55342	0.05715				1.60262	1.30633				1.60262	2.14909			1.60262	2.57377
4.15653	0		2.55482	0.06023				1.60583	1.30523				1.60583	2.14282			1.60583	2.56624
4.15793	0		2.55622	0.06355				1.60904	1.30375				1.60904	2.13835			1.60904	2.56019
4.15932	0		2.55761	0.06713				1.61226	1.30423				1.61226	2.1363			1.61226	2.55494
4.16072	0		2.55901	0.07095				1.61548	1.30522				1.61548	2.13437			1.61548	2.55297
4.16211	0		2.5604	0.07505				1.61871	1.30613				1.61871	2.13427			1.61871	2.55261
4.16351	0		2.5617	0.0794				1.62195	1.30926				1.62195	2.13696			1.62195	2.55569
4.1649	0		2.5631	0.08403				1.6252	1.31363				1.6252	2.14145			1.6252	2.56231
4.1663	0		2.56449	0.08892				1.62845	1.3172				1.62845	2.14804			1.62845	2.57343
4.1677	0		2.56589	0.09406				1.6317	1.32111				1.6317	2.15919			1.6317	2.58785
4.16899	0		2.56728	0.09946				1.63497	1.3261				1.63497	2.17344			1.63497	2.6069
4.17039	0		2.56868	0.1051				1.63824	1.3312				1.63824	2.18888			1.63824	2.62537
4.17178	0		2.57007	0.11095				1.64151	1.33768				1.64151	2.20364			1.64151	2.64063
4.17318	0		2.57147	0.11701				1.6448	1.3459				1.6448	2.21695			1.6448	2.65232
4.17457	0		2.57287	0.12324				1.64809	1.35611				1.64809	2.22533			1.64809	2.65764
4.17597	0		2.57416	0.12962				1.65138	1.36875				1.65138	2.22848			1.65138	2.6551
4.17737	0		2.57556	0.13612				1.65468	1.38262				1.65468	2.22891			1.65468	2.65023
4.17876	0		2.57695	0.14271				1.65799	1.3958				1.65799	2.22909			1.65799	2.64793
4.18016	0		2.57835	0.14935				1.66131	1.40795				1.66131	2.23089			1.66131	2.64876
4.18145	0		2.57975	0.15599				1.66463	1.4182				1.66463	2.23651			1.66463	2.65397
4.18285	0		2.58114	0.1626				1.66796	1.42708				1.66796	2.24563			1.66796	2.66576
4.18424	0		2.58254	0.16913				1.6713	1.43615				1.6713	2.25836			1.6713	2.6814
4.18564	0		2.58393	0.17553				1.67464	1.44659				1.67464	2.27302			1.67464	2.69601
4.18704	0		2.58533	0.18177				1.67799	1.45815				1.67799	2.28887			1.67799	2.70979
4.18843	0		2.58662	0.18778				1.68135	1.47312				1.68135	2.30575			1.68135	2.72343
4.18983	0		2.58802	0.19353				1.68471	1.49146				1.68471	2.32463			1.68471	2.73744
4.19122	0		2.58942	0.19897				1.68808	1.51237				1.68808	2.34461			1.68808	2.75363
4.19262	0		2.59081	0.20405				1.69145	1.53832				1.69145	2.36784			1.69145	2.77508
4.19391	0		2.59221	0.20874				1.69484	1.56949				1.69484	2.39361			1.69484	2.80129
4.19531	0		2.5936	0.21298				1.69823	1.60225				1.69823	2.42324			1.69823	2.83029
4.19671	0		2.595	0.21675				1.70162	1.63817				1.70162	2.45707			1.70162	2.86263
4.1981	0		2.5964	0.22002				1.70503	1.68239				1.70503	2.49456			1.70503	2.90008
4.1995	0		2.59779	0.22274				1.70844	1.73279				1.70844	2.53643			1.70844	2.9413
4.20089	0		2.59909	0.22491				1.71185	1.79095				1.71185	2.58414			1.71185	2.98609
4.20229	0		2.60048	0.2265				1.71528	1.85739				1.71528	2.63735			1.71528	3.03651
4.20368	0		2.60188	0.2275				1.71871	1.92812				1.71871	2.69447			1.71871	3.09313
4.20508	0		2.60327	0.2279				1.72214	1.99903				1.72214	2.7598			1.72214	3.15562
4.20638	0		2.60467	0.2277				1.72559	2.07101				1.72559	2.83424			1.72559	3.22715
4.20777	0		2.60607	0.22691				1.72904	2.14777				1.72904	2.92124			1.72904	3.31302
4.20917	0		2.60746	0.22553				1.7325	2.23783				1.7325	3.02815			1.7325	3.42063
4.21056	0		2.60886	0.22359				1.73596	2.35343				1.73596	3.16484			1.73596	3.55614
4.21196	0		2.61025	0.2211				1.73943	2.50403				1.73943	3.33651			1.73943	3.72719
4.21335	0		2.61155	0.21809				1.74291	2.70381				1.74291	3.55309			1.74291	3.94518
4.21475	0		2.61295	0.21459				1.7464	2.96752				1.7464	3.83179			1.7464	4.22521
4.21615	0		2.61434	0.21065				1.74989	3.31347				1.74989	4.19342			1.74989	4.58928
4.21754	0		2.61574	0.2063				1.75339	3.76181				1.75339	4.65683			1.75339	5.05657
4.21884	0		2.61713	0.20159				1.7569	4.33824				1.7569	5.25022			1.7569	5.65067
4.22023	0		2.61853	0.19656				1.76041	5.06929				1.76041	6.00342			1.76041	6.39913
4.22163	0		2.61992	0.19128				1.76393	5.97155				1.76393	6.93198			1.76393	7.31246
4.22302	0		2.62132	0.18579				1.76746	7.04968				1.76746	8.0315			1.76746	8.38251
4.22442	0		2.62272	0.18014				1.771	8.27449				1.771	9.26967			1.771	9.57166
4.22582	0		2.62401	0.1744				1.77454	9.58967				1.77454	10.5788			1.77454	10.8117
4.22721	0		2.62541	0.16863				1.77809	10.8864				1.77809	11.8484			1.77809	11.9886
4.22861	0		2.6268	0.16287				1.78164	12.0338				1.78164	12.9412			1.78164	12.9696
4.23	0		2.6282	0.15719				1.78521	12.8883				1.78521	13.7238			1.78521	13.6349
4.2313	0		2.6296	0.15164				1.78878	13.3544				1.78878	14.1128			1.78878	13.9169
4.23269	0		2.63099	0.14628				1.79235	13.3903				1.79235	14.0772			1.79235	13.8003
4.23409	0		2.63239	0.14116				1.79594	13.0205				1.79594	13.6421			1.79594	13.3217
4.23549	0		2.63378	0.13632				1.79953	12.3201				1.79953	12.8955			1.79953	12.5752
4.23688	0		2.63518	0.13183				1.80313	11.4094				1.80313	11.9552			1.80313	11.6709
4.23828	0		2.63647	0.12772				1.80674	10.3947				1.80674	10.9255			1.80674	10.7019
4.23967	0		2.63787	0.12404				1.81035	9.36128				1.81035	9.88996			1.81035	9.7423
4.24107	0		2.63927	0.12083				1.81397	8.38018				1.81397	8.91949			1.81397	8.85002
4.24246	0		2.64066	0.11812				1.8176	7.50128				1.8176	8.05703			1.8176	8.06467
4.24376	0		2.64206	0.11594				1.82123	6.74954				1.82123	7.32267			1.82123	7.40378
4.24516	0		2.64345	0.11433				1.82488	6.13486				1.82488	6.72431			1.82488	6.86947
4.24655	0		2.64485	0.11331				1.82853	5.65886				1.82853	6.26662			1.82853	6.46417
4.24795	0		2.64625	0.1129				1.83218	5.31233				1.83218	5.9406			1.83218	6.18449
4.24934	0		2.64764	0.11311				1.83585	5.08515				1.83585	5.73466			1.83585	6.01588
4.25074	0		2.64894	0.11397				1.83952	4.96282				1.83952	5.64102			1.83952	5.94879
4.25213	0		2.65033	0.11548				1.8432	4.94506				1.8432	5.65621			1.8432	5.98355
4.25353	0		2.65173	0.11765				1.84688	5.02287				1.84688	5.76547			1.84688	6.10555
4.25493	0		2.65312	0.12047				1.85058	5.18645				1.85058	5.95586			1.85058	6.30423
4.25622	0		2.65452	0.12395				1.85428	5.41616				1.85428	6.20915			1.85428	6.56308
4.25762	0		2.65592	0.12806				1.85799	5.69225				1.85799	6.50269			1.85799	6.86375
4.25901	0		2.65731	0.13281				1.8617	6.00273				1.8617	6.82516			1.8617	7.19614
4.26041	0		2.65871	0.13817				1.86543	6.34602				1.86543	7.17685			1.86543	7.55802
4.2618	0		2.6601	0.14413				1.86916	6.73062				1.86916	7.56988			1.86916	7.96022
4.2632	0		2.6614	0.15064				1.8729	7.16793				1.8729	8.00815			1.8729	8.40456
4.2646	0		2.6628	0.15768				1.87664	7.64814				1.87664	8.47927			1.87664	8.87604
4.26599	0		2.66419	0.16522				1.8804	8.13225				1.8804	8.94143			1.8804	9.33374
4.26739	0		2.66559	0.1732				1.88416	8.56083				1.88416	9.3367			1.88416	9.72322
4.26868	0		2.66698	0.18159				1.88792	8.85983				1.88792	9.59672			1.88792	9.97499
4.27008	0		2.66838	0.19033				1.8917	8.97855				1.8917	9.68908			1.8917	10.0625
4.27147	0		2.66977	0.19936				1.89548	8.90762				1.89548	9.59801			1.89548	9.9727
4.27287	0		2.67117	0.20863				1.89928	8.6594				1.89928	9.33958			1.89928	9.72603
4.27427	0		2.67257	0.21807				1.90307	8.28121				1.90307	8.96343			1.90307	9.3657
4.27566	0		2.67386	0.22761				1.90688	7.8296				1.90688	8.51864			1.90688	8.94362
4.27706	0		2.67526	0.23719				1.91069	7.34861				1.91069	8.03708			1.91069	8.48072
4.27845	0		2.67665	0.24672				1.91452	6.86918				1.91452	7.55734			1.91452	8.01527
4.27985	0		2.67805	0.25615				1.91834	6.41479				1.91834	7.10308			1.91834	7.56835
4.28114	0		2.67945	0.26538				1.92218	5.9872				1.92218	6.67906			1.92218	7.14741
4.28254	0		2.68084	0.27436				1.92603	5.59455				1.92603	6.29171			1.92603	6.75753
4.28394	0		2.68224	0.28299				1.92988	5.24043				1.92988	5.94532			1.92988	6.41021
4.28533	0		2.68363	0.2912				1.93374	4.92262				1.93374	5.63639			1.93374	6.10056
4.28673	0		2.68503	0.29893				1.9376	4.64024				1.9376	5.36437			1.9376	5.82744
4.28812	0		2.68632	0.30611				1.94148	4.39565				1.94148	5.1302			1.94148	5.59111
4.28952	0		2.68772	0.31266				1.94536	4.18586				1.94536	4.9301			1.94536	5.39157
4.29091	0		2.68912	0.31853				1.94925	4.00729				1.94925	4.7642			1.94925	5.22798
4.29231	0		2.69051	0.32365				1.95315	3.8593				1.95315	4.63061			1.95315	5.09611
4.29361	0		2.69191	0.32799				1.95706	3.7391				1.95706	4.52561			1.95706	4.9912
4.295	0		2.6933	0.3315				1.96097	3.64832				1.96097	4.44589			1.96097	4.9128
4.2964	0		2.6947	0.33414				1.96489	3.58118				1.96489	4.38983			1.96489	4.85649
4.29779	0		2.6961	0.33587				1.96882	3.53716				1.96882	4.35327			1.96882	4.8178
4.29919	0		2.69749	0.33669				1.97276	3.51505				1.97276	4.33901			1.97276	4.80038
4.30058	0		2.69879	0.33658				1.97671	3.51719				1.97671	4.35042			1.97671	4.80729
4.30198	0		2.70018	0.33554				1.98066	3.53943				1.98066	4.38154			1.98066	4.83425
4.30338	0		2.70158	0.33356				1.98462	3.58556				1.98462	4.43366			1.98462	4.88244
4.30477	0		2.70297	0.33067				1.98859	3.65596				1.98859	4.51155			1.98859	4.96133
4.30607	0		2.70437	0.32688				1.99257	3.75097				1.99257	4.61646			1.99257	5.07073
4.30746	0		2.70577	0.32223				1.99655	3.87162				1.99655	4.74716			1.99655	5.2145
4.30886	0		2.70716	0.31675				2.00055	4.02611				2.00055	4.9178			2.00055	5.40311
4.31025	0		2.70856	0.31048				2.00455	4.22723				2.00455	5.14111			2.00455	5.64742
4.31165	0		2.70995	0.30348				2.00856	4.49123				2.00856	5.42811			2.00856	5.9583
4.31305	0		2.71125	0.2958				2.01257	4.8475				2.01257	5.80749			2.01257	6.36853
4.31444	0		2.71265	0.2875				2.0166	5.33337				2.0166	6.32138			2.0166	6.9186
4.31584	0		2.71404	0.27866				2.02063	6.02839				2.02063	7.05431			2.02063	7.70286
4.31723	0		2.71544	0.26932				2.02467	7.05643				2.02467	8.13894			2.02467	8.8706
4.31853	0		2.71683	0.25958				2.02872	8.5917				2.02872	9.76093			2.02872	10.6161
4.31992	0		2.71823	0.24949				2.03278	10.8739				2.03278	12.1618			2.03278	13.185
4.32132	0		2.71962	0.23913				2.03685	14.1329				2.03685	15.563			2.03685	16.787
4.32272	0		2.72102	0.22858				2.04092	18.4687				2.04092	20.0288			2.04092	21.4611
4.32411	0		2.72242	0.2179				2.045	23.7801				2.045	25.4027			2.045	27.0077
4.32551	0		2.72371	0.20716				2.04909	29.578				2.04909	31.1448			2.04909	32.84
4.3269	0		2.72511	0.19643				2.05319	35.1465				2.05319	36.5019			2.05319	38.176
4.3283	0		2.7265	0.18577				2.0573	39.5548				2.0573	40.55			2.0573	42.1112
4.32969	0		2.7279	0.17525				2.06141	42.041				2.06141	42.5874			2.06141	43.9487
4.33099	0		2.7293	0.1649				2.06553	42.149				2.06553	42.2495			2.06553	43.3809
4.33239	0		2.73069	0.15479				2.06966	39.9912				2.06966	39.7283			2.06966	40.6512
4.33378	0		2.73209	0.14496				2.0738	36.0325				2.0738	35.5449			2.0738	36.3158
4.33518	0		2.73348	0.13545				2.07795	31.0383				2.07795	30.4808			2.07795	31.1533
4.33657	0		2.73488	0.12629				2.08211	25.7583				2.08211	25.2613			2.08211	25.8914
4.33797	0		2.73618	0.11751				2.08627	20.8148				2.08627	20.4577			2.08627	21.0683
4.33936	0		2.73757	0.10913				2.09044	16.5524				2.09044	16.3687			2.09044	16.966
4.34076	0		2.73897	0.10118				2.09462	13.071				2.09462	13.0725			2.09462	13.6522
4.34216	0		2.74036	0.09366				2.09881	10.3664				2.09881	10.5326			2.09881	11.0853
4.34345	0		2.74176	0.08658				2.10301	8.32837				2.10301	8.63202			2.10301	9.15502
4.34485	0		2.74315	0.07995				2.10722	6.80776				2.10722	7.22416			2.10722	7.72208
4.34624	0		2.74455	0.07377				2.11143	5.68434				2.11143	6.19427			2.11143	6.67058
4.34764	0		2.74595	0.06802				2.11566	4.85853				2.11566	5.43602			2.11566	5.89286
4.34903	0		2.74734	0.06271				2.11989	4.24119				2.11989	4.87128			2.11989	5.31192
4.35043	0		2.74864	0.05782				2.12413	3.77766				2.12413	4.44865			2.12413	4.87866
4.35183	0		2.75003	0.05333				2.12837	3.42307				2.12837	4.12639			2.12837	4.5465
4.35322	0		2.75143	0.04924				2.13263	3.14042				2.13263	3.86452			2.13263	4.27835
4.35462	0		2.75282	0.04552				2.1369	2.90876				2.1369	3.65006			2.1369	4.05933
4.35591	1.35981e-12		2.75422	0.04215				2.14117	2.72111				2.14117	3.47778			2.14117	3.88138
4.35731	1.86656e-12		2.75562	0.03913				2.14545	2.56831				2.14545	3.3322			2.14545	3.73219
4.3587	2.55452e-12		2.75701	0.03641				2.14974	2.436				2.14974	3.20377			2.14974	3.60041
4.3601	3.4857e-12		2.75841	0.03399				2.15404	2.32248				2.15404	3.0936			2.15404	3.48624
4.3615	4.7421e-12		2.7598	0.03184				2.15835	2.22665				2.15835	2.99921			2.15835	3.38855
4.36289	6.43275e-12		2.7611	0.02995				2.16267	2.1393				2.16267	2.91222			2.16267	3.29925
4.36429	8.6994e-12		2.7625	0.02829				2.16699	2.05656				2.16699	2.83131			2.16699	3.21452
4.36568	1.17306e-11		2.76389	0.02684				2.17133	1.98072				2.17133	2.75824			2.17133	3.13644
4.36708	1.57707e-11		2.76529	0.02559				2.17567	1.91043				2.17567	2.69118			2.17567	3.06678
4.36837	2.11392e-11		2.76668	0.02452				2.18002	1.84366				2.18002	2.62891			2.18002	3.00139
4.36977	2.82515e-11		2.76808	0.02362				2.18438	1.78194				2.18438	2.57092			2.18438	2.94064
4.37117	3.76443e-11		2.76947	0.02287				2.18875	1.72672				2.18875	2.51661			2.18875	2.88603
4.37256	5.0013e-11		2.77087	0.02226				2.19313	1.67934				2.19313	2.4683			2.19313	2.83816
4.37396	6.62445e-11		2.77227	0.02177				2.19751	1.63486				2.19751	2.42679			2.19751	2.79588
4.37535	8.7489e-11		2.77356	0.02142				2.20191	1.5943				2.20191	2.39001			2.20191	2.75979
4.37675	1.152e-10		2.77496	0.02117				2.20631	1.5611				2.20631	2.36135			2.20631	2.73347
4.37814	1.51236e-10		2.77635	0.02103				2.21073	1.53119				2.21073	2.3407			2.21073	2.71115
4.37954	1.97964e-10		2.77775	0.021				2.21515	1.5051				2.21515	2.32495			2.21515	2.6951
4.38084	2.58354e-10		2.77915	0.02107				2.21958	1.48445				2.21958	2.31131			2.21958	2.68044
4.38223	3.36168e-10		2.78054	0.02125				2.22402	1.47177				2.22402	2.29759			2.22402	2.66424
4.38363	4.36127e-10		2.78194	0.02153				2.22846	1.46686				2.22846	2.28433			2.22846	2.64581
4.38502	5.6412e-10		2.78333	0.02192				2.23292	1.47368				2.23292	2.2698			2.23292	2.62752
4.38642	7.27515e-10		2.78473	0.02242				2.23739	1.49036				2.23739	2.2539			2.23739	2.60788
4.38781	9.3546e-10		2.78603	0.02304				2.24186	1.51404				2.24186	2.23807			2.24186	2.58939
4.38921	1.1993e-09		2.78742	0.02379				2.24635	1.5349				2.24635	2.22477			2.24635	2.57294
4.39061	1.53293e-09		2.78882	0.02468				2.25084	1.54467				2.25084	2.21265			2.25084	2.55787
4.392	1.95363e-09		2.79021	0.02571				2.25534	1.53991				2.25534	2.20376			2.25534	2.54682
4.3933	2.48238e-09		2.79161	0.0269				2.25985	1.51772				2.25985	2.1936			2.25985	2.53615
4.39469	3.14483e-09		2.793	0.02827				2.26437	1.48575				2.26437	2.18359			2.26437	2.52886
4.39609	3.97229e-09		2.7944	0.02982				2.2689	1.45311				2.2689	2.17568			2.2689	2.52617
4.39748	5.00265e-09		2.7958	0.03159				2.27344	1.42356				2.27344	2.16877			2.27344	2.52483
4.39888	6.28155e-09		2.79719	0.03358				2.27798	1.39755				2.27798	2.15913			2.27798	2.51933
4.40028	7.86375e-09		2.79849	0.03581				2.28254	1.38223				2.28254	2.15458			2.28254	2.517
4.40167	9.81585e-09		2.79988	0.03832				2.2871	1.37189				2.2871	2.1495			2.2871	2.51068
4.40307	1.22157e-08		2.80128	0.04112				2.29168	1.36429				2.29168	2.14348			2.29168	2.50273
4.40446	1.51574e-08		2.80268	0.04423				2.29626	1.35821				2.29626	2.13676			2.29626	2.49613
4.40576	1.87515e-08		2.80407	0.0477				2.30085	1.35577				2.30085	2.13345			2.30085	2.49324
4.40715	2.31291e-08		2.80547	0.05155				2.30546	1.35435				2.30546	2.13136			2.30546	2.49131
4.40855	2.84441e-08		2.80686	0.05581				2.31007	1.35283				2.31007	2.13126			2.31007	2.49124
4.40995	3.48773e-08		2.80826	0.06053				2.31469	1.35054				2.31469	2.13059			2.31469	2.49164
4.41134	4.2638e-08		2.80965	0.06573				2.31932	1.35194				2.31932	2.13274			2.31932	2.49119
4.41274	5.19705e-08		2.81095	0.07146				2.32396	1.35338				2.32396	2.13615			2.32396	2.4919
4.41413	6.31575e-08		2.81235	0.07777				2.3286	1.35388				2.3286	2.13752			2.3286	2.49272
4.41553	7.6527e-08		2.81374	0.08471				2.33326	1.35416				2.33326	2.13878			2.33326	2.49357
4.41692	9.24525e-08		2.81514	0.09231				2.33793	1.35559				2.33793	2.14163			2.33793	2.49232
4.41822	1.11357e-07		2.81653	0.10065				2.3426	1.35453				2.3426	2.14285			2.3426	2.4898
4.41962	1.33736e-07		2.81793	0.10978				2.34729	1.35307				2.34729	2.14073			2.34729	2.48632
4.42101	1.60128e-07		2.81933	0.11976				2.35198	1.35198				2.35198	2.13951			2.35198	2.48375
4.42241	1.91165e-07		2.82072	0.13065				2.35669	1.3513				2.35669	2.13946			2.35669	2.48278
4.4238	2.27538e-07		2.82212	0.14252				2.3614	1.34891				2.3614	2.13862			2.3614	2.48113
4.4252	2.70027e-07		2.82341	0.15544				2.36612	1.34773				2.36612	2.13742			2.36612	2.48188
4.42659	3.195e-07		2.82481	0.16947				2.37085	1.34873				2.37085	2.13966			2.37085	2.48608
4.42799	3.7692e-07		2.8262	0.1847				2.3756	1.34739				2.3756	2.14058			2.3756	2.48833
4.42938	4.4334e-07		2.8276	0.20119				2.38035	1.34634				2.38035	2.14033			2.38035	2.48899
4.43068	5.1993e-07		2.829	0.21901				2.38511	1.34684				2.38511	2.14124			2.38511	2.49381
4.43208	6.07905e-07		2.83039	0.23825				2.38988	1.34736				2.38988	2.14237			2.38988	2.49702
4.43347	7.08705e-07		2.83179	0.25896				2.39466	1.34455				2.39466	2.14083			2.39466	2.49382
4.43487	8.23725e-07		2.83318	0.28121				2.39945	1.34313				2.39945	2.13729			2.39945	2.48929
4.43626	9.5463e-07		2.83458	0.30506				2.40425	1.34386				2.40425	2.13301			2.40425	2.4854
4.43766	1.103e-06		2.83588	0.33057				2.40906	1.34491				2.40906	2.12991			2.40906	2.47968
4.43906	1.27067e-06		2.83727	0.35778				2.41387	1.34251				2.41387	2.12469			2.41387	2.47279
4.44045	1.45948e-06		2.83867	0.38673				2.4187	1.34005				2.4187	2.12026			2.4187	2.46989
4.44185	1.67139e-06		2.84006	0.41745				2.42354	1.34045				2.42354	2.11936			2.42354	2.46743
4.44314	1.90841e-06		2.84146	0.44995				2.42839	1.33884				2.42839	2.12001			2.42839	2.4633
4.44454	2.17251e-06		2.84285	0.48423				2.43324	1.33596				2.43324	2.11918			2.43324	2.46157
4.44593	2.46587e-06		2.84425	0.52028				2.43811	1.33535				2.43811	2.11846			2.43811	2.45998
4.44733	2.79059e-06		2.84565	0.55805				2.44299	1.33779				2.44299	2.11715			2.44299	2.4588
4.44873	3.14861e-06		2.84704	0.59749				2.44787	1.3357				2.44787	2.11226			2.44787	2.45815
4.45012	3.54209e-06		2.84834	0.63854				2.45277	1.33196				2.45277	2.10657			2.45277	2.45848
4.45152	3.97292e-06		2.84973	0.68109				2.45767	1.32934				2.45767	2.10118			2.45767	2.45593
4.45291	4.44294e-06		2.85113	0.72503				2.46259	1.32687				2.46259	2.09832			2.46259	2.45454
4.45431	4.9536e-06		2.85253	0.77021				2.46751	1.32227				2.46751	2.09568			2.46751	2.45255
4.4556	5.5071e-06		2.85392	0.81648				2.47245	1.31962				2.47245	2.09311			2.47245	2.44946
4.457	6.1038e-06		2.85532	0.86364				2.47739	1.31788				2.47739	2.0915			2.47739	2.44538
4.4584	6.7455e-06		2.85671	0.91149				2.48235	1.31501				2.48235	2.08925			2.48235	2.44213
4.45979	7.4322e-06		2.85811	0.9598				2.48731	1.31227				2.48731	2.08566			2.48731	2.43862
4.46119	8.1648e-06		2.8595	1.0083				2.49229	1.3076				2.49229	2.07966			2.49229	2.43311
4.46258	8.94285e-06		2.8608	1.0568				2.49727	1.3038				2.49727	2.07682			2.49727	2.42798
4.46398	9.7659e-06		2.8622	1.1049				2.50227	1.30147				2.50227	2.07525			2.50227	2.42639
4.46537	1.0633e-05		2.86359	1.1523				2.50727	1.29818				2.50727	2.07222			2.50727	2.42333
4.46677	1.1543e-05		2.86499	1.1988				2.51229	1.29489				2.51229	2.06762			2.51229	2.41951
4.46807	1.24938e-05		2.86638	1.244				2.51731	1.29613				2.51731	2.06859			2.51731	2.41929
4.46946	1.34829e-05		2.86778	1.2876				2.52234	1.29716				2.52234	2.06836			2.52234	2.42178
4.47086	1.45067e-05		2.86918	1.3293				2.52739	1.29408				2.52739	2.06537			2.52739	2.41916
4.47225	1.55624e-05		2.87057	1.3687				2.53244	1.29257				2.53244	2.06349			2.53244	2.41717
4.47365	1.66451e-05		2.87197	1.4056				2.53751	1.28941				2.53751	2.06367			2.53751	2.41565
4.47504	1.77507e-05		2.87326	1.4396				2.54258	1.28206				2.54258	2.05728			2.54258	2.40902
4.47644	1.88735e-05		2.87466	1.4704				2.54767	1.27357				2.54767	2.04999			2.54767	2.4002
4.47783	2.00079e-05		2.87605	1.4979				2.55276	1.26725				2.55276	2.04384			2.55276	2.39523
4.47923	2.11473e-05		2.87745	1.5216				2.55787	1.25753				2.55787	2.03673			2.55787	2.38831
4.48053	2.22858e-05		2.87885	1.5415				2.56299	1.24691				2.56299	2.02701			2.56299	2.38166
4.48192	2.34158e-05		2.88024	1.5574				2.56811	1.23579				2.56811	2.01971			2.56811	2.37636
4.48332	2.453e-05		2.88164	1.569				2.57325	1.22247				2.57325	2.01305			2.57325	2.37198
4.48471	2.56217e-05		2.88303	1.5763				2.57839	1.20934				2.57839	2.00426			2.57839	2.36802
4.48611	2.66823e-05		2.88443	1.5791				2.58355	1.19656				2.58355	1.99677			2.58355	2.36579
4.4875	2.77052e-05		2.88573	1.5776				2.58872	1.18473				2.58872	1.99015			2.58872	2.36158
4.4889	2.86817e-05		2.88712	1.5715				2.5939	1.17475				2.5939	1.98245			2.5939	2.36024
4.4903	2.96051e-05		2.88852	1.561				2.59908	1.16436				2.59908	1.97573			2.59908	2.35795
4.49169	3.04682e-05		2.88991	1.5462				2.60428	1.15148				2.60428	1.96753			2.60428	2.34938
4.49299	3.12642e-05		2.89131	1.5272				2.60949	1.14178				2.60949	1.95769			2.60949	2.33952
4.49438	3.1986e-05		2.8927	1.504				2.61471	1.1317				2.61471	1.94741			2.61471	2.32739
4.49578	3.26286e-05		2.8941	1.477				2.61994	1.11983				2.61994	1.93474			2.61994	2.30952
4.49718	3.31866e-05		2.8955	1.4463				2.62518	1.1116				2.62518	1.91975			2.62518	2.29145
4.49857	3.36551e-05		2.89689	1.4121				2.63043	1.10413				2.63043	1.9044			2.63043	2.27444
4.49997	3.40304e-05		2.89819	1.3748				2.63569	1.09787				2.63569	1.89053			2.63569	2.25977
4.50136	3.43103e-05		2.89958	1.3346				2.64096	1.09797				2.64096	1.8788			2.64096	2.24739
4.50276	3.44921e-05		2.90098	1.2918				2.64624	1.10607				2.64624	1.87052			2.64624	2.23768
4.50415	3.45744e-05		2.90238	1.2468				2.65154	1.11879				2.65154	1.86393			2.65154	2.22803
4.50545	3.45582e-05		2.90377	1.1998				2.65684	1.14089				2.65684	1.86252			2.65684	2.22433
4.50685	3.44435e-05		2.90517	1.1513				2.66215	1.16461				2.66215	1.86378			2.66215	2.22311
4.50824	3.42329e-05		2.90656	1.1016				2.66748	1.1812				2.66748	1.86519			2.66748	2.22426
4.50964	3.39282e-05		2.90796	1.0509				2.67281	1.18486				2.67281	1.86597			2.67281	2.22861
4.51103	3.3534e-05		2.90935	0.99969				2.67816	1.17587				2.67816	1.86936			2.67816	2.23611
4.51243	3.30548e-05		2.91065	0.94822				2.68351	1.15351				2.68351	1.87326			2.68351	2.24348
4.51382	3.24963e-05		2.91205	0.89681				2.68888	1.12198				2.68888	1.87232			2.68888	2.24856
4.51522	3.18645e-05		2.91344	0.84574				2.69426	1.09008				2.69426	1.86995			2.69426	2.25381
4.51661	3.1167e-05		2.91484	0.79528				2.69965	1.06138				2.69965	1.86786			2.69965	2.25262
4.51791	3.04119e-05		2.91623	0.7457				2.70505	1.03826				2.70505	1.86085			2.70505	2.24494
4.51931	2.96064e-05		2.91763	0.69721				2.71046	1.01938				2.71046	1.84713			2.71046	2.23162
4.5207	2.87609e-05		2.91903	0.65003				2.71588	1.00309				2.71588	1.83225			2.71588	2.21223
4.5221	2.78834e-05		2.92042	0.60433				2.72131	0.98908				2.72131	1.817			2.72131	2.19242
4.52349	2.69847e-05		2.92182	0.56027				2.72675	0.97869				2.72675	1.80239			2.72675	2.18111
4.52489	2.60739e-05		2.92311	0.51799				2.7322	0.97201				2.7322	1.79027			2.7322	2.17253
4.52628	2.51613e-05		2.92451	0.47758				2.73767	0.96529				2.73767	1.78058			2.73767	2.16436
4.52768	2.42573e-05		2.9259	0.43914				2.74314	0.95978				2.74314	1.77387			2.74314	2.16248
4.52908	2.33717e-05		2.9273	0.40273				2.74863	0.95833				2.74863	1.7746			2.74863	2.16327
4.53037	2.2514e-05		2.9287	0.36839				2.75413	0.96026				2.75413	1.77669			2.75413	2.161
4.53177	2.16945e-05		2.93009	0.33614				2.75964	0.95945				2.75964	1.77645			2.75964	2.15899
4.53316	2.09228e-05		2.93149	0.30599				2.76516	0.96109				2.76516	1.77855			2.76516	2.16072
4.53456	2.02073e-05		2.93288	0.27791				2.77069	0.96532				2.77069	1.78132			2.77069	2.16356
4.53595	1.95566e-05		2.93428	0.2519				2.77623	0.96786				2.77623	1.77947			2.77623	2.16607
4.53735	1.89788e-05		2.93558	0.22789				2.78178	0.96747				2.78178	1.77946			2.78178	2.16857
4.53875	1.8482e-05		2.93697	0.20585				2.78734	0.96495				2.78734	1.78054			2.78734	2.17189
4.54014	1.80729e-05		2.93837	0.18572				2.79292	0.96179				2.79292	1.78349			2.79292	2.17661
4.54154	1.7757e-05		2.93976	0.16743				2.7985	0.95937				2.7985	1.78634			2.7985	2.18013
4.54283	1.75406e-05		2.94116	0.15091				2.8041	0.95654				2.8041	1.78977			2.8041	2.18533
4.54423	1.7428e-05		2.94255	0.13609				2.80971	0.94965				2.80971	1.78677			2.80971	2.19023
4.54563	1.74236e-05		2.94395	0.12288				2.81533	0.94589				2.81533	1.78387			2.81533	2.19404
4.54702	1.75302e-05		2.94535	0.11123				2.82096	0.94075				2.82096	1.7825			2.82096	2.19977
4.54842	1.77498e-05		2.94674	0.10104				2.8266	0.93575				2.8266	1.78328			2.8266	2.20541
4.54981	1.80837e-05		2.94804	0.09225				2.83225	0.92928				2.83225	1.78308			2.83225	2.2092
4.55121	1.85328e-05		2.94943	0.08478				2.83792	0.9262				2.83792	1.78864			2.83792	2.21428
4.5526	1.90958e-05		2.95083	0.07858				2.84359	0.92074				2.84359	1.79639			2.84359	2.22357
4.554	1.97717e-05		2.95223	0.07357				2.84928	0.91477				2.84928	1.80488			2.84928	2.23297
4.5553	2.05578e-05		2.95362	0.0697				2.85498	0.90637				2.85498	1.81897			2.85498	2.25407
4.55669	2.14506e-05		2.95502	0.06692				2.86069	0.89509				2.86069	1.84023			2.86069	2.28715
4.55809	2.24456e-05		2.95641	0.06518				2.86641	0.88369				2.86641	1.87093			2.86641	2.33218
4.55948	2.35373e-05		2.95781	0.06444				2.87214	0.87346				2.87214	1.90938			2.87214	2.37813
4.56088	2.4719e-05		2.9592	0.06467				2.87789	0.86735				2.87789	1.94818			2.87789	2.41741
4.56227	2.59835e-05		2.9605	0.06582				2.88364	0.86018				2.88364	1.97697			2.88364	2.43621
4.56367	2.73227e-05		2.9619	0.06788				2.88941	0.85555				2.88941	1.98629			2.88941	2.42398
4.56506	2.87271e-05		2.96329	0.07082				2.89519	0.8518				2.89519	1.97157			2.89519	2.38748
4.56646	3.01869e-05		2.96469	0.07461				2.90098	0.84921				2.90098	1.93993			2.90098	2.33648
4.56776	3.16913e-05		2.96608	0.07925				2.90678	0.84561				2.90678	1.89389			2.90678	2.28125
4.56915	3.32285e-05		2.96748	0.08472				2.9126	0.84284				2.9126	1.84329			2.9126	2.2294
4.57055	3.47873e-05		2.96888	0.091				2.91842	0.8382				2.91842	1.80001			2.91842	2.18953
4.57194	3.63546e-05		2.97027	0.09808				2.92426	0.83217				2.92426	1.76733			2.92426	2.16302
4.57334	3.79175e-05		2.97167	0.10595				2.93011	0.82824				2.93011	1.74522			2.93011	2.14911
4.57473	3.94637e-05		2.97296	0.1146				2.93597	0.82605				2.93597	1.73421			2.93597	2.13982
4.57613	4.09793e-05		2.97436	0.12399				2.94184	0.82444				2.94184	1.72968			2.94184	2.13675
4.57753	4.24512e-05		2.97575	0.13413				2.94772	0.82332				2.94772	1.72733			2.94772	2.13984
4.57892	4.3866e-05		2.97715	0.14498				2.95362	0.82317				2.95362	1.72672			2.95362	2.13886
4.58022	4.52115e-05		2.97855	0.15651				2.95953	0.82088				2.95953	1.72529			2.95953	2.13531
4.58161	4.6476e-05		2.97994	0.1687				2.96544	0.81616				2.96544	1.7241			2.96544	2.13338
4.58301	4.7646e-05		2.98134	0.18151				2.97138	0.81113				2.97138	1.72191			2.97138	2.13232
4.5844	4.87125e-05		2.98273	0.19488				2.97732	0.80785				2.97732	1.7241			2.97732	2.13487
4.5858	4.9662e-05		2.98413	0.20878				2.98327	0.8053				2.98327	1.72969			2.98327	2.14485
4.5872	5.049e-05		2.98543	0.22315				2.98924	0.80155				2.98924	1.73583			2.98924	2.1611
4.58859	5.11875e-05		2.98682	0.23792				2.99522	0.80046				2.99522	1.74817			2.99522	2.18639
4.58999	5.1741e-05		2.98822	0.25302				3.00121	0.79985				3.00121	1.7689			3.00121	2.22101
4.59138	5.2155e-05		2.98961	0.26838				3.00721	0.80212				3.00721	1.78982			3.00721	2.25233
4.59268	5.2416e-05		2.99101	0.28391				3.01323	0.80486				3.01323	1.81001			3.01323	2.27641
4.59408	5.25285e-05		2.9924	0.29953				3.01925	0.80754				3.01925	1.82596			3.01925	2.2911
4.59547	5.24835e-05		2.9938	0.31513				3.02529	0.80668				3.02529	1.82866			3.02529	2.28929
4.59687	5.229e-05		2.9952	0.33063				3.03134	0.80586				3.03134	1.8216			3.03134	2.27266
4.59826	5.1939e-05		2.99659	0.34592				3.0374	0.8024				3.0374	1.80654			3.0374	2.24598
4.59966	5.1444e-05		2.99789	0.36089				3.04348	0.79699				3.04348	1.78567			3.04348	2.21574
4.60105	5.08005e-05		2.99928	0.37544				3.04957	0.78836				3.04957	1.76718			3.04957	2.18956
4.60245	5.00175e-05		3.00068	0.38945				3.05566	0.77884				3.05566	1.75094			3.05566	2.16626
4.60384	4.90995e-05		3.00208	0.40283				3.06178	0.76855				3.06178	1.73529			3.06178	2.143
4.60514	4.806e-05		3.00347	0.41547				3.0679	0.75567				3.0679	1.72175			3.0679	2.12667
4.60654	4.69035e-05		3.00487	0.42727				3.07403	0.74143				3.07403	1.71423			3.07403	2.11692
4.60793	4.56345e-05		3.00626	0.43812				3.08018	0.72936				3.08018	1.70399			3.08018	2.10368
4.60933	4.42733e-05		3.00766	0.44795				3.08634	0.71682				3.08634	1.69327			3.08634	2.09312
4.61072	4.28238e-05		3.00905	0.45666				3.09252	0.70386				3.09252	1.68018			3.09252	2.08306
4.61212	4.12992e-05		3.01035	0.46419				3.0987	0.69186				3.0987	1.66931			3.0987	2.07224
4.61351	3.97112e-05		3.01175	0.47045				3.1049	0.67909				3.1049	1.65476			3.1049	2.05793
4.61491	3.80709e-05		3.01314	0.47541				3.11111	0.66587				3.11111	1.63931			3.11111	2.04423
4.61631	3.63902e-05		3.01454	0.47901				3.11733	0.65366				3.11733	1.6248			3.11733	2.03313
4.6176	3.46806e-05		3.01593	0.48122				3.12357	0.64329				3.12357	1.6145			3.12357	2.02008
4.619	3.2953e-05		3.01733	0.48202				3.12981	0.63416				3.12981	1.60524			3.12981	2.00864
4.62039	3.12192e-05		3.01873	0.4814				3.13607	0.62711				3.13607	1.59379			3.13607	2.0012
4.62179	2.9489e-05		3.02012	0.47936				3.14234	0.62044				3.14234	1.58323			3.14234	1.99613
4.62318	2.77718e-05		3.02152	0.47593				3.14863	0.61427				3.14863	1.57542			3.14863	1.98917
4.62458	2.60771e-05		3.02281	0.47113				3.15493	0.60794				3.15493	1.56779			3.15493	1.983
4.62598	2.44134e-05		3.02421	0.46501				3.16124	0.60152				3.16124	1.56134			3.16124	1.97739
4.62737	2.27876e-05		3.02561	0.45761				3.16756	0.5956				3.16756	1.55577			3.16756	1.96955
4.62877	2.12076e-05		3.027	0.44899				3.17389	0.59185				3.17389	1.55232			3.17389	1.96357
4.63006	1.96781e-05		3.0284	0.43924				3.18024	0.58859				3.18024	1.5498			3.18024	1.96203
4.63146	1.82052e-05		3.02979	0.42843				3.1866	0.585				3.1866	1.55116			3.1866	1.96364
4.63285	1.67922e-05		3.03119	0.41666				3.19297	0.58212				3.19297	1.54749			3.19297	1.96179
4.63425	1.54431e-05		3.03258	0.40401				3.19936	0.58132				3.19936	1.54621			3.19936	1.96093
4.63565	1.41606e-05		3.03398	0.39058				3.20576	0.58079				3.20576	1.54534			3.20576	1.95826
4.63704	1.29456e-05		3.03528	0.37649				3.21217	0.57922				3.21217	1.54516			3.21217	1.95541
4.63844	1.17999e-05		3.03667	0.36183				3.2186	0.57738				3.2186	1.54321			3.2186	1.95406
4.63983	1.0724e-05		3.03807	0.34671				3.22503	0.57512				3.22503	1.54248			3.22503	1.95906
4.64123	9.71685e-06		3.03946	0.33124				3.23148	0.57017				3.23148	1.54393			3.23148	1.96646
4.64252	8.7786e-06		3.04086	0.31553				3.23795	0.5664				3.23795	1.55173			3.23795	1.98266
4.64392	7.90695e-06		3.04225	0.29967				3.24442	0.56523				3.24442	1.56717			3.24442	2.00878
4.64532	7.101e-06		3.04365	0.28377				3.25091	0.56477				3.25091	1.59453			3.25091	2.05175
4.64671	6.3585e-06		3.04505	0.26792				3.25741	0.56578				3.25741	1.64025			3.25741	2.11957
4.64811	5.6763e-06		3.04644	0.25221				3.26393	0.56724				3.26393	1.70025			3.26393	2.20314
4.6495	5.0526e-06		3.04774	0.23672				3.27045	0.56937				3.27045	1.76868			3.27045	2.28946
4.6509	4.48398e-06		3.04913	0.22153				3.277	0.57028				3.277	1.83671			3.277	2.36086
4.65229	3.96756e-06		3.05053	0.2067				3.28355	0.57108				3.28355	1.87946			3.28355	2.40021
4.65369	3.50023e-06		3.05193	0.1923				3.29012	0.57163				3.29012	1.89291			3.29012	2.39368
4.65499	3.07877e-06		3.05332	0.17837				3.2967	0.57312				3.2967	1.87652			3.2967	2.34479
4.65638	2.7e-06		3.05472	0.16498				3.30329	0.57091				3.30329	1.82951			3.30329	2.26912
4.65778	2.36084e-06		3.05611	0.15214				3.3099	0.56887				3.3099	1.7594			3.3099	2.18259
4.65917	2.05817e-06		3.05751	0.13989				3.31652	0.56909				3.31652	1.69432			3.31652	2.10361
4.66057	1.78893e-06		3.0589	0.12826				3.32315	0.56906				3.32315	1.64066			3.32315	2.04122
4.66196	1.55034e-06		3.0602	0.11726				3.3298	0.56862				3.3298	1.60119			3.3298	2.00016
4.66336	1.33961e-06		3.0616	0.10689				3.33646	0.57188				3.33646	1.57292			3.33646	1.96946
4.66476	1.15403e-06		3.06299	0.09717				3.34313	0.57775				3.34313	1.557			3.34313	1.95492
4.66615	9.9126e-07		3.06439	0.08808				3.34981	0.58213				3.34981	1.54872			3.34981	1.94713
4.66745	8.4888e-07		3.06578	0.07963				3.35651	0.58597				3.35651	1.54441			3.35651	1.93804
4.66884	7.24815e-07		3.06718	0.07179				3.36323	0.58878				3.36323	1.53765			3.36323	1.93209
4.67024	6.1704e-07		3.06858	0.06455				3.36995	0.59159				3.36995	1.53636			3.36995	1.93179
4.67163	5.23755e-07		3.06997	0.05789				3.37669	0.59333				3.37669	1.53882			3.37669	1.93213
4.67303	4.43241e-07		3.07137	0.05179				3.38345	0.59889				3.38345	1.53822			3.38345	1.92846
4.67443	3.73991e-07		3.07266	0.04623				3.39021	0.61227				3.39021	1.53781			3.39021	1.92816
4.67582	3.14627e-07		3.07406	0.04117				3.39699	0.64748				3.39699	1.54272			3.39699	1.92621
4.67722	2.63898e-07		3.07546	0.03658				3.40379	0.71641				3.40379	1.5503			3.40379	1.92459
4.67861	2.20693e-07		3.07685	0.03245				3.4106	0.83329				3.4106	1.56137			3.4106	1.91914
4.67991	1.84014e-07		3.07825	0.02874				3.41742	1.00092				3.41742	1.57871			3.41742	1.92215
4.6813	1.52978e-07		3.07964	0.02543				3.42425	1.19499				3.42425	1.59519			3.42425	1.92695
4.6827	1.26797e-07		3.08104	0.02247				3.4311	1.37152				3.4311	1.60489			3.4311	1.93155
4.6841	1.04787e-07		3.08243	0.01985				3.43796	1.48543				3.43796	1.60875			3.43796	1.93917
4.68549	8.6337e-08		3.08383	0.01753				3.44484	1.50725				3.44484	1.60967			3.44484	1.95344
4.68689	7.0929e-08		3.08513	0.0155				3.45173	1.4299				3.45173	1.60925			3.45173	1.97289
4.68828	5.8095e-08		3.08652	0.01372				3.45863	1.28061				3.45863	1.61053			3.45863	1.99407
4.68968	4.74435e-08		3.08792	0.01217				3.46555	1.10492				3.46555	1.6219			3.46555	2.02283
4.69107	3.86294e-08		3.08931	0.01082				3.47248	0.94077				3.47248	1.6389			3.47248	2.04933
4.69237	3.13596e-08		3.09071	0.00967				3.47943	0.81278				3.47943	1.65362			3.47943	2.06714
4.69377	2.53827e-08		3.09211	0.00868				3.48638	0.72612				3.48638	1.65996			3.48638	2.0649
4.69516	2.04836e-08		3.0935	0.00784				3.49336	0.67579				3.49336	1.65836			3.49336	2.05677
4.69656	1.64813e-08		3.0949	0.00713				3.50034	0.6494				3.50034	1.64657			3.50034	2.03548
4.69795	1.32219e-08		3.09629	0.00653				3.50734	0.63852				3.50734	1.62545			3.50734	2.00835
4.69935	1.05755e-08		3.09759	0.00604				3.51436	0.63353				3.51436	1.6001			3.51436	1.97849
4.70074	8.43345e-09		3.09898	0.00563				3.52139	0.63035				3.52139	1.57713			3.52139	1.96002
4.70214	6.70545e-09		3.10038	0.0053				3.52843	0.62862				3.52843	1.56006			3.52843	1.94231
4.70354	5.31585e-09		3.10178	0.00504				3.53549	0.6254				3.53549	1.54729			3.53549	1.92894
4.70483	4.20156e-09		3.10317	0.00483				3.54256	0.62363				3.54256	1.53834			3.54256	1.91513
4.70623	3.31106e-09		3.10457	0.00468				3.54964	0.62519				3.54964	1.5325			3.54964	1.91035
4.70762	2.60154e-09		3.10596	0.00456				3.55674	0.62633				3.55674	1.53002			3.55674	1.90195
4.70902	2.03801e-09		3.10736	0.00448				3.56386	0.62757				3.56386	1.5268			3.56386	1.89472
4.71041	1.59183e-09		3.10876	0.00443				3.57098	0.63001				3.57098	1.52364			3.57098	1.89149
4.71181	1.23962e-09		3.11005	0.00441				3.57813	0.63034				3.57813	1.52133			3.57813	1.89436
4.71321	9.62505e-10		3.11145	0.0044				3.58528	0.62933				3.58528	1.52212			3.58528	1.89097
4.7146	7.4511e-10		3.11284	0.00441				3.59245	0.632				3.59245	1.52106			3.59245	1.89447
4.716	5.751e-10		3.11424	0.00444				3.59964	0.63714				3.59964	1.52252			3.59964	1.89874
4.71729	4.42557e-10		3.11563	0.00448				3.60684	0.64531				3.60684	1.52027			3.60684	1.89676
4.71869	3.39561e-10		3.11703	0.00453				3.61405	0.6645				3.61405	1.52396			3.61405	1.89246
4.72008	2.59763e-10		3.11843	0.00459				3.62128	0.70321				3.62128	1.52597			3.62128	1.89301
4.72148	1.98126e-10		3.11982	0.00465				3.62852	0.76891				3.62852	1.52833			3.62852	1.88646
4.72288	1.50665e-10		3.12122	0.00472				3.63578	0.87176				3.63578	1.52747			3.63578	1.8827
4.72427	1.14237e-10		3.12251	0.0048				3.64305	1.00324				3.64305	1.52817			3.64305	1.88288
4.72567	8.63595e-11		3.12391	0.00489				3.65034	1.13619				3.65034	1.52548			3.65034	1.88675
4.72706	6.5088e-11		3.12531	0.00498				3.65764	1.24081				3.65764	1.52606			3.65764	1.88867
4.72846	4.8915e-11		3.1267	0.00507				3.66495	1.28712				3.66495	1.52802			3.66495	1.89028
4.72975	3.6648e-11		3.1281	0.00517				3.67228	1.2615				3.67228	1.52415			3.67228	1.89139
4.73115	2.73771e-11		3.12949	0.00528				3.67963	1.17364				3.67963	1.52051			3.67963	1.89142
4.73255	2.03909e-11		3.13089	0.00539				3.68699	1.05134				3.68699	1.51931			3.68699	1.88753
4.73394	1.51425e-11		3.13228	0.00551				3.69436	0.92226				3.69436	1.51563			3.69436	1.88544
4.73534	1.12113e-11		3.13368	0.00563				3.70175	0.8168				3.70175	1.51223			3.70175	1.88604
4.73673	8.2764e-12		3.13498	0.00576				3.70915	0.74144				3.70915	1.51295			3.70915	1.88467
4.73813	6.09165e-12		3.13637	0.00589				3.71657	0.69406				3.71657	1.51599			3.71657	1.88332
4.73952	4.47021e-12		3.13777	0.00603				3.724	0.6671				3.724	1.51564			3.724	1.88405
4.74092	3.27065e-12		3.13916	0.00617				3.73145	0.65281				3.73145	1.5135			3.73145	1.88148
4.74222	2.3859e-12		3.14056	0.00632				3.73891	0.64194				3.73891	1.51119			3.73891	1.88064
4.74361	0		3.14196	0.00647				3.74639	0.63466				3.74639	1.51018			3.74639	1.8754
4.74501	0		3.14335	0.00662				3.75388	0.63072				3.75388	1.5093			3.75388	1.87477
4.7464	0		3.14475	0.00678				3.76139	0.62764				3.76139	1.50933			3.76139	1.87046
4.7478	0		3.14614	0.00694				3.76892	0.6239				3.76892	1.51009			3.76892	1.86886
4.74919	0		3.14744	0.00709				3.77645	0.62451				3.77645	1.50774			3.77645	1.86467
4.75059	0		3.14883	0.00725				3.78401	0.62151				3.78401	1.51073			3.78401	1.86886
4.75199	0		3.15023	0.0074				3.79157	0.61837				3.79157	1.51021			3.79157	1.8699
4.75338	0		3.15163	0.00755				3.79916	0.6185				3.79916	1.50896			3.79916	1.87279
4.75468	0		3.15302	0.00769				3.80676	0.62005				3.80676	1.50926			3.80676	1.87536
4.75607	0		3.15442	0.00783				3.81437	0.62062				3.81437	1.51106			3.81437	1.88186
4.75747	0		3.15581	0.00795				3.822	0.62472				3.822	1.51092			3.822	1.88493
4.75886	0		3.15721	0.00807				3.82964	0.6366				3.82964	1.51668			3.82964	1.88825
4.76026	0		3.15861	0.00818				3.8373	0.65843				3.8373	1.5259			3.8373	1.89219
4.76166	0		3.1599	0.00827				3.84498	0.71443				3.84498	1.54592			3.84498	1.89285
4.76305	0		3.1613	0.00835				3.85267	0.82828				3.85267	1.58023			3.85267	1.89671
4.76445	0		3.16269	0.00841				3.86037	1.01965				3.86037	1.62627			3.86037	1.90241
4.76584	0		3.16409	0.00846				3.86809	1.29218				3.86809	1.67555			3.86809	1.90659
4.76714	0		3.16548	0.00849				3.87583	1.62336				3.87583	1.72906			3.87583	1.91925
4.76853	0		3.16688	0.00851				3.88358	1.93635				3.88358	1.76932			3.88358	1.9438
4.76993	0		3.16828	0.0085				3.89135	2.14811				3.89135	1.78514			3.89135	1.96397
4.77133	0		3.16967	0.00848				3.89913	2.1926				3.89913	1.77682			3.89913	1.98105
4.77272	0		3.17107	0.00844				3.90693	2.06435				3.90693	1.75462			3.90693	2.00001
4.77412	0		3.17236	0.00838				3.91474	1.80561				3.91474	1.71478			3.91474	2.00972
4.77551	0		3.17376	0.0083				3.92257	1.487				3.92257	1.6726			3.92257	2.00521
4.77691	0		3.17516	0.00821				3.93042	1.18239				3.93042	1.63533			3.93042	1.98905
4.7783	0		3.17655	0.00811				3.93828	0.95233				3.93828	1.60352			3.93828	1.97242
4.7796	0		3.17795	0.00799				3.94615	0.79894				3.94615	1.57231			3.94615	1.95142
4.781	0		3.17934	0.00787				3.95405	0.70223				3.95405	1.54529			3.95405	1.92311
4.78239	0		3.18074	0.00773				3.96195	0.6509				3.96195	1.52836			3.96195	1.90346
4.78379	0		3.18213	0.00759				3.96988	0.6262				3.96988	1.51432			3.96988	1.8976
4.78518	0		3.18353	0.00745				3.97782	0.61178				3.97782	1.50135			3.97782	1.88989
4.78658	0		3.18483	0.00732				3.98577	0.60091				3.98577	1.4951			3.98577	1.88087
4.78797	0		3.18622	0.0072				3.99374	0.59659				3.99374	1.49559			3.99374	1.87855
4.78937	0		3.18762	0.00709				4.00173	0.58913				4.00173	1.48804			4.00173	1.87649
4.79077	0		3.18901	0.007				4.00974	0.58068				4.00974	1.48403			4.00974	1.87183
4.79206	0		3.19041	0.00694				4.01776	0.57542				4.01776	1.48211			4.01776	1.86769
4.79346	0		3.19181	0.00691				4.02579	0.5722				4.02579	1.48143			4.02579	1.87017
4.79485	0		3.1932	0.00694				4.03384	0.56577				4.03384	1.47988			4.03384	1.87413
4.79625	0		3.1946	0.00702				4.04191	0.55923				4.04191	1.48079			4.04191	1.87683
4.79764	0		3.19599	0.00717				4.04999	0.55242				4.04999	1.48093			4.04999	1.87427
4.79904	0		3.19729	0.0074				4.05809	0.54657				4.05809	1.4822			4.05809	1.8739
4.80044	0		3.19868	0.00773				4.06621	0.5464				4.06621	1.48075			4.06621	1.8715
4.80183	0		3.20008	0.00817				4.07434	0.54226				4.07434	1.47591			4.07434	1.8702
4.80323	0		3.20148	0.00875				4.08249	0.54144				4.08249	1.47462			4.08249	1.86599
4.80452	0		3.20287	0.00948				4.09066	0.54214				4.09066	1.47256			4.09066	1.86656
4.80592	0		3.20427	0.01039				4.09884	0.54037				4.09884	1.47111			4.09884	1.86805
4.80731	0		3.20566	0.0115				4.10704	0.53775				4.10704	1.4696			4.10704	1.87152
4.80871	0		3.20706	0.01284				4.11525	0.53932				4.11525	1.473			4.11525	1.87081
4.81011	0		3.20846	0.01444				4.12348	0.53716				4.12348	1.47229			4.12348	1.86869
4.8115	0		3.20975	0.01634				4.13173	0.53404				4.13173	1.47313			4.13173	1.86378
4.8129	0		3.21115	0.01858				4.13999	0.53532				4.13999	1.47556			4.13999	1.86224
4.81429	0		3.21254	0.02118				4.14827	0.52903				4.14827	1.47668			4.14827	1.85856
4.81569	0		3.21394	0.02421				4.15657	0.52734				4.15657	1.47676			4.15657	1.8593
4.81698	0		3.21533	0.0277				4.16488	0.52529				4.16488	1.47343			4.16488	1.86219
4.81838	0		3.21673	0.03172				4.17321	0.52284				4.17321	1.47465			4.17321	1.8711
4.81978	0		3.21813	0.0363				4.18156	0.51943				4.18156	1.47015			4.18156	1.8746
4.82117	0		3.21952	0.04151				4.18992	0.52104				4.18992	1.47215			4.18992	1.88026
4.82257	0		3.22092	0.0474				4.1983	0.51667				4.1983	1.47344			4.1983	1.89271
4.82396	0		3.22221	0.05405				4.2067	0.51417				4.2067	1.47837			4.2067	1.90477
4.82536	0		3.22361	0.06151				4.21511	0.51748				4.21511	1.48693			4.21511	1.91545
4.82675	0		3.22501	0.06986				4.22354	0.52053				4.22354	1.50773			4.22354	1.94256
4.82815	0		3.2264	0.07915				4.23199	0.51819				4.23199	1.53484			4.23199	1.97918
4.82945	0		3.2278	0.08946				4.24045	0.52001				4.24045	1.56876			4.24045	2.01448
4.83084	0		3.22919	0.10085				4.24893	0.52197				4.24893	1.60888			4.24893	2.05653
4.83224	0		3.23059	0.1134				4.25743	0.51765				4.25743	1.63634			4.25743	2.08693
4.83363	0		3.23198	0.12715				4.26594	0.51624				4.26594	1.65725			4.26594	2.10108
4.83503	0		3.23338	0.14219				4.27448	0.5189				4.27448	1.6565			4.27448	2.08968
4.83642	0		3.23468	0.15855				4.28302	0.52026				4.28302	1.64176			4.28302	2.06011
4.83782	0		3.23607	0.17628				4.29159	0.52048				4.29159	1.61401			4.29159	2.01608
4.83922	0		3.23747	0.19545				4.30017	0.51933				4.30017	1.5794			4.30017	1.97337
4.84061	0		3.23886	0.21606				4.30877	0.51612				4.30877	1.54377			4.30877	1.92959
4.84191	0		3.24026	0.23816				4.31739	0.51215				4.31739	1.51576			4.31739	1.90216
4.8433	0		3.24166	0.26175				4.32603	0.50861				4.32603	1.49509			4.32603	1.88846
4.8447	0		3.24305	0.28683				4.33468	0.51079				4.33468	1.48145			4.33468	1.88275
4.84609	0		3.24445	0.31339				4.34335	0.51583				4.34335	1.483			4.34335	1.88399
4.84749	0		3.24584	0.34141				4.35203	0.51471				4.35203	1.47749			4.35203	1.87914
4.84889	0		3.24714	0.37083				4.36074	0.51692				4.36074	1.47558			4.36074	1.87658
4.85028	0		3.24853	0.40159				4.36946	0.51573				4.36946	1.47			4.36946	1.87064
4.85168	0		3.24993	0.43363				4.3782	0.50968				4.3782	1.46288			4.3782	1.8604
4.85307	0		3.25133	0.46683				4.38696	0.50544				4.38696	1.45772			4.38696	1.85231
4.85437	0		3.25272	0.5011				4.39573	0.50673				4.39573	1.45904			4.39573	1.84729
4.85576	0		3.25412	0.53628				4.40452	0.50668				4.40452	1.45546			4.40452	1.84635
4.85716	0		3.25551	0.57223				4.41333	0.50836				4.41333	1.45678			4.41333	1.84274
4.85856	0		3.25691	0.60878				4.42216	0.50828				4.42216	1.46054			4.42216	1.84244
4.85995	0		3.25831	0.64576				4.431	0.50951				4.431	1.45857			4.431	1.84483
4.86135	0		3.2596	0.68294				4.43986	0.51014				4.43986	1.45519			4.43986	1.84596
4.86274	0		3.261	0.72013				4.44874	0.50894				4.44874	1.45511			4.44874	1.83862
4.86414	0		3.26239	0.75709				4.45764	0.50372				4.45764	1.45263			4.45764	1.84545
4.86553	0		3.26379	0.79358				4.46656	0.50798				4.46656	1.44734			4.46656	1.84931
4.86683	0		3.26518	0.82937				4.47549	0.50947				4.47549	1.45051			4.47549	1.84924
4.86823	0		3.26658	0.86421				4.48444	0.50681				4.48444	1.45089			4.48444	1.85664
4.86962	0		3.26798	0.89784				4.49341	0.50389				4.49341	1.45146			4.49341	1.85659
4.87102	0		3.26937	0.93001				4.5024	0.50822				4.5024	1.45236			4.5024	1.85043
4.87241	0		3.27077	0.96048				4.5114	0.50346				4.5114	1.4501			4.5114	1.84493
4.87381	0		3.27206	0.989				4.52042	0.50371				4.52042	1.44402			4.52042	1.84068
4.8752	0		3.27346	1.0154				4.52946	0.50649				4.52946	1.43963			4.52946	1.83433
4.8766	0		3.27486	1.0393				4.53852	0.50635				4.53852	1.44186			4.53852	1.84205
4.878	0		3.27625	1.0607				4.5476	0.51063				4.5476	1.43976			4.5476	1.83503
4.87929	0		3.27765	1.0793				4.55669	0.51326				4.55669	1.44287			4.55669	1.83741
4.88069	0		3.27904	1.095				4.56581	0.5127				4.56581	1.44065			4.56581	1.83435
4.88208	0		3.28044	1.1076				4.57494	0.51245				4.57494	1.43941			4.57494	1.82909
4.88348	0		3.28183	1.1171				4.58409	0.5123				4.58409	1.43272			4.58409	1.82366
4.88487	0		3.28323	1.1232				4.59326	0.50815				4.59326	1.4359			4.59326	1.82409
4.88627	0		3.28453	1.1261				4.60244	0.50486				4.60244	1.43866			4.60244	1.82216
4.88767	0		3.28592	1.1256				4.61165	0.50541				4.61165	1.43653			4.61165	1.82138
4.88906	0		3.28732	1.1218				4.62087	0.50528				4.62087	1.44061			4.62087	1.82595
4.89046	0		3.28871	1.1148				4.63011	0.51138				4.63011	1.44487			4.63011	1.82637
4.89175	0		3.29011	1.1044				4.63937	0.51519				4.63937	1.44618			4.63937	1.83104
4.89315	0		3.29151	1.0909				4.64865	0.52073				4.64865	1.44755			4.64865	1.83463
4.89454	0		3.2929	1.0745				4.65795	0.51488				4.65795	1.44779			4.65795	1.8362
4.89594	0		3.2943	1.0551				4.66727	0.51346				4.66727	1.44635			4.66727	1.83477
4.89734	0		3.29569	1.033				4.6766	0.51126				4.6766	1.44416			4.6766	1.83575
4.89873	0		3.29699	1.0084				4.68595	0.51156				4.68595	1.43689			4.68595	1.84194
4.90013	0		3.29839	0.98142				4.69533	0.50887				4.69533	1.43516			4.69533	1.83909
4.90152	0		3.29978	0.95237				4.70472	0.51611				4.70472	1.44035			4.70472	1.83766
4.90292	0		3.30118	0.92146				4.71413	0.51522				4.71413	1.43703			4.71413	1.83834
4.90421	0		3.30257	0.88892				4.72355	0.51313				4.72355	1.44019			4.72355	1.84391
4.90561	0		3.30397	0.85501				4.733	0.50676				4.733	1.44328			4.733	1.83472
4.90701	0		3.30536	0.81997				4.74247	0.50621				4.74247	1.44114			4.74247	1.83827
4.9084	0		3.30676	0.78405				4.75195	0.50412				4.75195	1.44108			4.75195	1.84166
4.9098	0		3.30816	0.7475				4.76146	0.50627				4.76146	1.44767			4.76146	1.84024
4.91119	0		3.30945	0.71056				4.77098	0.50355				4.77098	1.4452			4.77098	1.82827
4.91259	0		3.31085	0.67347				4.78052	0.5065				4.78052	1.44119			4.78052	1.83765
4.91398	0		3.31224	0.63646				4.79008	0.50593				4.79008	1.4449			4.79008	1.83198
4.91538	0		3.31364	0.59972				4.79966	0.50597				4.79966	1.44486			4.79966	1.83937
4.91668	0		3.31503	0.56345				4.80926	0.50485				4.80926	1.44428			4.80926	1.85418
4.91807	0		3.31643	0.52784				4.81888	0.50932				4.81888	1.44503			4.81888	1.86666
4.91947	0		3.31783	0.49305				4.82852	0.50716				4.82852	1.44694			4.82852	1.86159
4.92086	0		3.31922	0.45923				4.83817	0.50778				4.83817	1.44562			4.83817	1.87483
4.92226	0		3.32062	0.4265				4.84785	0.50764				4.84785	1.45707			4.84785	1.8957
4.92365	0		3.32191	0.39496				4.85755	0.50512				4.85755	1.47085			4.85755	1.91419
4.92505	0		3.32331	0.36472				4.86726	0.50364				4.86726	1.49544			4.86726	1.95623
4.92645	0		3.32471	0.33585				4.877	0.50461				4.877	1.53713			4.877	2.02751
4.92784	0		3.3261	0.30839				4.88675	0.5021				4.88675	1.60188			4.88675	2.1116
4.92914	0		3.3275	0.28238				4.89652	0.49877				4.89652	1.67142			4.89652	2.19781
4.93053	0		3.32889	0.25786				4.90632	0.50012				4.90632	1.74071			4.90632	2.28608
4.93193	0		3.33029	0.23482				4.91613	0.50244				4.91613	1.80829			4.91613	2.3475
4.93332	0		3.33168	0.21326				4.92596	0.50226				4.92596	1.84549			4.92596	2.36304
4.93472	0		3.33308	0.19317				4.93581	0.50107				4.93581	1.84074			4.93581	2.33656
4.93612	0		3.33438	0.17451				4.94569	0.50189				4.94569	1.80494			4.94569	2.27029
4.93751	0		3.33577	0.15725				4.95558	0.50808				4.95558	1.74744			4.95558	2.19115
4.93891	0		3.33717	0.14134				4.96549	0.50693				4.96549	1.68082			4.96549	2.1085
4.9403	0		3.33856	0.12673				4.97542	0.50837				4.97542	1.61891			4.97542	2.04221
4.9416	0		3.33996	0.11336				4.98537	0.51317				4.98537	1.56465			4.98537	1.99634
4.94299	0		3.34136	0.10116				4.99534	0.51315				4.99534	1.51913			4.99534	1.96917
4.94439	0		3.34275	0.09008				5.00533	0.5094				5.00533	1.49977			5.00533	1.94461
4.94579	0		3.34415	0.08004				5.01534	0.5118				5.01534	1.48763			5.01534	1.92477
4.94718	0		3.34554	0.07098				5.02537	0.50894				5.02537	1.48394			5.02537	1.9234
4.94858	0		3.34684	0.06282				5.03542	0.50581				5.03542	1.48287			5.03542	1.92613
4.94997	0		3.34824	0.05551				5.04549	0.50877				5.04549	1.48919			5.04549	1.93183
4.95137	0		3.34963	0.04897				5.05559	0.50804				5.05559	1.49201			5.05559	1.95291
4.95276	0		3.35103	0.04313				5.0657	0.50282				5.0657	1.49614			5.0657	1.99177
4.95406	0		3.35242	0.03795				5.07583	0.50224				5.07583	1.51876			5.07583	2.03167
4.95546	0		3.35382	0.03336				5.08598	0.50213				5.08598	1.56542			5.08598	2.09115
4.95685	0		3.35521	0.02929				5.09615	0.5042				5.09615	1.65184			5.09615	2.19616
4.95825	0		3.35661	0.02571				5.10634	0.50377				5.10634	1.76809			5.10634	2.34118
4.95964	0		3.35801	0.02256				5.11656	0.50315				5.11656	1.90617			5.11656	2.48748
4.96104	0		3.3593	0.0198				5.12679	0.50357				5.12679	2.03648			5.12679	2.60596
4.96243	0		3.3607	0.01738				5.13704	0.50297				5.13704	2.1538			5.13704	2.69754
4.96383	0		3.36209	0.01526				5.14732	0.5019				5.14732	2.2024			5.14732	2.70858
4.96523	0		3.36349	0.01342				5.15761	0.50269				5.15761	2.17949			5.15761	2.62422
4.96652	0		3.36489	0.01181				5.16793	0.50588				5.16793	2.09809			5.16793	2.4988
4.96792	0		3.36628	0.01041				5.17826	0.50514				5.17826	1.97654			5.17826	2.36567
4.96931	0		3.36768	0.0092				5.18862	0.51396				5.18862	1.82898			5.18862	2.21959
4.97071	0		3.36907	0.00815				5.199	0.50908				5.199	1.7072			5.199	2.10396
4.9721	0		3.37047	0.00724				5.20939	0.51531				5.20939	1.61901			5.20939	2.01911
4.9735	0		3.37176	0.00645				5.21981	0.51943				5.21981	1.55632			5.21981	1.96148
4.9749	0		3.37316	0.00577				5.23025	0.52129				5.23025	1.52074			5.23025	1.92537
4.97629	0		3.37456	0.00518				5.24071	0.51366				5.24071	1.50178			5.24071	1.90329
4.97769	0		3.37595	0.00467				5.2512	0.51376				5.2512	1.48045			5.2512	1.87782
4.97898	0		3.37735	0.00423				5.2617	0.50668				5.2617	1.46495			5.2617	1.87426
4.98038	0		3.37874	0.00386				5.27222	0.49855				5.27222	1.45397			5.27222	1.86647
4.98177	0		3.38014	0.00354				5.28277	0.49668				5.28277	1.45118			5.28277	1.85476
4.98317	0		3.38154	0.00327				5.29333	0.50154				5.29333	1.4501			5.29333	1.8439
4.98457	0		3.38293	0.00304				5.30392	0.50728				5.30392	1.45522			5.30392	1.84519
4.98596	0		3.38423	0.00285				5.31453	0.5094				5.31453	1.4522			5.31453	1.84321
4.98736	0		3.38562	0.0027				5.32515	0.51986				5.32515	1.45166			5.32515	1.85071
4.98875	0		3.38702	0.00258				5.3358	0.51989				5.3358	1.44907			5.3358	1.85868
4.99015	0		3.38841	0.00249				5.34648	0.51749				5.34648	1.45649			5.34648	1.86495
4.99144	0		3.38981	0.00243				5.35717	0.50574				5.35717	1.45233			5.35717	1.86165
4.99284	0		3.39121	0.00241				5.36788	0.48671				5.36788	1.41674			5.36788	1.81485
4.99424	0		3.3926	0.00241				5.37862	0.41373				5.37862	1.28735			5.37862	1.67045
4.99563	0		3.394	0.00245				5.38938	0.39269				5.38938	1.24791			5.38938	1.62173
4.99703	0		3.39539	0.00253				5.39738	0.35357				5.39738	1.16534			5.39738	1.54232
[truncated: 5,745 more rows]

## Sheet: Figure 4
Stability of H2 Hydrate																									Stability of Ice
Temp: 240K					Temp: 120K					Temp: 77K					Temp: 40K					Temp: 5K					Temp: 240K					Temp: 120K					Temp: 77K					Temp: 40K					Temp: 5K
Energy transfer (meV)	Intensity (arb.units)				Energy transfer (meV)	Intensity (arb.units)				Energy transfer (meV)	Intensity (arb.units)				Energy transfer (meV)	Intensity (arb.units)				Energy transfer (meV)	Intensity (arb.units)				Energy transfer (meV)	Intensity (arb.units)				Energy transfer (meV)	Intensity (arb.units)				Energy transfer (meV)	Intensity (arb.units)				Energy transfer (meV)	Intensity (arb.units)				Energy transfer (meV)	Intensity (arb.units)
0.1001	19.2374				0.1001	18.8002				0.1001	18.5005				0.1001	18.5168				0.1001	18.3583				0.1001	20.6952				0.1001	19.4367				0.1001	18.8196				0.1001	18.3943				0.1001	17.9855
0.1003	19.3138				0.1003	18.9256				0.1003	18.5583				0.1003	18.5346				0.1003	18.4445				0.1003	20.7017				0.1003	19.3849				0.1003	18.9399				0.1003	18.4024				0.1003	18.0078
0.1005	19.3905				0.1005	19.0129				0.1005	18.5785				0.1005	18.4707				0.1005	18.446				0.1005	20.7319				0.1005	19.3712				0.1005	18.9978				0.1005	18.4298				0.1005	18.0362
0.1007	19.047				0.1007	18.8429				0.1007	18.3764				0.1007	18.2777				0.1007	18.0566				0.1007	20.1964				0.1007	19.1392				0.1007	18.8464				0.1007	18.3008				0.1007	17.7925
0.1009	18.6767				0.1009	18.546				0.1009	18.1495				0.1009	18.0477				0.1009	17.692				0.1009	19.5694				0.1009	18.6931				0.1009	18.4244				0.1009	18.1122				0.1009	17.5048
0.10111	18.4869				0.10111	18.3749				0.10111	18.0784				0.10111	17.9398				0.10111	17.4432				0.10111	19.2808				0.10111	18.485				0.10111	18.2422				0.10111	17.8858				0.10111	17.4083
0.10131	18.3222				0.10131	17.9443				0.10131	17.8693				0.10131	17.7134				0.10131	17.0936				0.10131	18.7394				0.10131	18.215				0.10131	17.8881				0.10131	17.6769				0.10131	17.1328
0.10151	18.1218				0.10151	17.635				0.10151	17.741				0.10151	17.7011				0.10151	16.886				0.10151	18.426				0.10151	18.0841				0.10151	17.7796				0.10151	17.6003				0.10151	17.0487
0.10171	18.1402				0.10171	17.5658				0.10171	17.5611				0.10171	17.5071				0.10171	16.7688				0.10171	18.6649				0.10171	17.859				0.10171	17.5754				0.10171	17.4149				0.10171	16.9457
0.10192	18.1752				0.10192	17.467				0.10192	17.4635				0.10192	17.3102				0.10192	16.6463				0.10192	18.668				0.10192	17.7497				0.10192	17.4862				0.10192	17.2324				0.10192	16.7797
0.10212	17.7885				0.10212	16.975				0.10212	16.9505				0.10212	16.7774				0.10212	16.2136				0.10212	17.9935				0.10212	17.2157				0.10212	17.074				0.10212	16.8416				0.10212	16.3001
0.10232	17.1286				0.10232	16.5715				0.10232	16.4167				0.10232	16.258				0.10232	15.7072				0.10232	17.3322				0.10232	16.763				0.10232	16.616				0.10232	16.3019				0.10232	15.8722
0.10253	16.6292				0.10253	16.0786				0.10253	15.7952				0.10253	15.7463				0.10253	15.1373				0.10253	16.7136				0.10253	16.1488				0.10253	16.0169				0.10253	15.7256				0.10253	15.2695
0.10273	15.8171				0.10273	15.4109				0.10273	15.2835				0.10273	15.295				0.10273	14.5564				0.10273	15.8927				0.10273	15.5307				0.10273	15.4578				0.10273	15.0462				0.10273	14.6433
0.10294	15.3134				0.10294	15.001				0.10294	14.8616				0.10294	14.8719				0.10294	14.1204				0.10294	15.29				0.10294	15.1149				0.10294	15.0378				0.10294	14.5664				0.10294	14.1883
0.10315	14.9847				0.10315	14.6188				0.10315	14.5224				0.10315	14.3782				0.10315	13.6958				0.10315	14.9388				0.10315	14.7841				0.10315	14.5638				0.10315	14.1475				0.10315	13.8123
0.10335	14.8278				0.10335	14.3364				0.10335	14.2553				0.10335	14.023				0.10335	13.4066				0.10335	14.8126				0.10335	14.4899				0.10335	14.2655				0.10335	13.8265				0.10335	13.4933
0.10356	14.3541				0.10356	14.01				0.10356	13.9606				0.10356	13.4608				0.10356	13.025				0.10356	14.3333				0.10356	14.1471				0.10356	13.7675				0.10356	13.4004				0.10356	13.0705
0.10377	14.3422				0.10377	13.8571				0.10377	13.7843				0.10377	13.179				0.10377	12.9543				0.10377	14.2908				0.10377	14.0632				0.10377	13.6007				0.10377	13.3461				0.10377	12.9538
0.10397	14.3029				0.10397	13.7554				0.10397	13.6431				0.10397	13.0755				0.10397	12.9468				0.10397	13.9558				0.10397	14.0512				0.10397	13.5371				0.10397	13.2959				0.10397	12.9065
0.10418	14.0915				0.10418	13.7413				0.10418	13.4766				0.10418	13.0295				0.10418	12.877				0.10418	13.8608				0.10418	13.9864				0.10418	13.5088				0.10418	13.1785				0.10418	12.7973
0.10439	13.8721				0.10439	13.5715				0.10439	13.3437				0.10439	12.9134				0.10439	12.7455				0.10439	13.8417				0.10439	13.9289				0.10439	13.3466				0.10439	13.0745				0.10439	12.615
0.1046	13.6471				0.1046	13.2941				0.1046	13.1022				0.1046	12.7511				0.1046	12.5074				0.1046	13.5717				0.1046	13.721				0.1046	13.1829				0.1046	12.831				0.1046	12.405
0.10481	13.2524				0.10481	13.0181				0.10481	12.651				0.10481	12.3563				0.10481	12.064				0.10481	13.0408				0.10481	13.3989				0.10481	12.8609				0.10481	12.4954				0.10481	12.0245
0.10502	12.8961				0.10502	12.604				0.10502	12.3253				0.10502	12.0259				0.10502	11.7109				0.10502	13.1491				0.10502	13.0805				0.10502	12.5449				0.10502	12.1251				0.10502	11.7057
0.10523	12.6086				0.10523	12.3364				0.10523	12.1565				0.10523	11.8475				0.10523	11.4837				0.10523	12.9707				0.10523	12.8103				0.10523	12.3269				0.10523	11.9094				0.10523	11.5153
0.10544	12.2428				0.10544	12.1412				0.10544	11.8717				0.10544	11.5766				0.10544	11.2196				0.10544	12.6188				0.10544	12.4413				0.10544	12.0539				0.10544	11.6519				0.10544	11.3161
0.10565	12.0448				0.10565	11.9846				0.10565	11.6458				0.10565	11.3731				0.10565	11.0903				0.10565	12.3932				0.10565	12.1888				0.10565	11.7996				0.10565	11.4122				0.10565	11.141
0.10586	11.9277				0.10586	11.8035				0.10586	11.4794				0.10586	11.2545				0.10586	10.9614				0.10586	12.324				0.10586	11.9663				0.10586	11.613				0.10586	11.177				0.10586	10.97
0.10607	11.8262				0.10607	11.7055				0.10607	11.3358				0.10607	11.1044				0.10607	10.7981				0.10607	11.9465				0.10607	11.7346				0.10607	11.4451				0.10607	11.0522				0.10607	10.768
0.10628	11.7012				0.10628	11.5146				0.10628	11.1809				0.10628	10.893				0.10628	10.5998				0.10628	11.5903				0.10628	11.559				0.10628	11.2185				0.10628	10.9388				0.10628	10.6175
0.1065	11.4841				0.1065	11.2655				0.1065	10.97				0.1065	10.6921				0.1065	10.3667				0.1065	11.4407				0.1065	11.3089				0.1065	10.9721				0.1065	10.78				0.1065	10.3701
0.10671	11.4103				0.10671	11.125				0.10671	10.8407				0.10671	10.5262				0.10671	10.1957				0.10671	11.4965				0.10671	11.1777				0.10671	10.8258				0.10671	10.6801				0.10671	10.1897
0.10692	11.3636				0.10692	11.0345				0.10692	10.8488				0.10692	10.4488				0.10692	10.1005				0.10692	11.3721				0.10692	11.1887				0.10692	10.7356				0.10692	10.5847				0.10692	10.116
0.10714	11.1665				0.10714	10.8526				0.10714	10.6639				0.10714	10.2257				0.10714	9.91126				0.10714	11.2373				0.10714	11.0518				0.10714	10.5443				0.10714	10.3739				0.10714	9.96689
0.10735	11.0993				0.10735	10.7441				0.10735	10.519				0.10735	10.1235				0.10735	9.76466				0.10735	11.3394				0.10735	10.9094				0.10735	10.4481				0.10735	10.206				0.10735	9.79919
0.10756	11.2429				0.10756	10.7297				0.10756	10.5406				0.10756	10.1532				0.10756	9.74966				0.10756	11.3806				0.10756	10.9123				0.10756	10.4879				0.10756	10.1785				0.10756	9.83459
0.10778	11.2192				0.10778	10.7979				0.10778	10.6352				0.10778	10.2145				0.10778	9.75046				0.10778	11.2292				0.10778	10.907				0.10778	10.501				0.10778	10.1496				0.10778	9.86559
0.108	11.1734				0.108	10.7162				0.108	10.5434				0.108	10.1162				0.108	9.64236				0.108	11.0539				0.108	10.7055				0.108	10.3887				0.108	10.0209				0.108	9.76769
0.10821	11.0935				0.10821	10.6043				0.10821	10.4427				0.10821	10.0275				0.10821	9.52761				0.10821	10.9086				0.10821	10.5403				0.10821	10.2877				0.10821	9.93627				0.10821	9.64279
0.10843	10.9818				0.10843	10.4228				0.10843	10.2969				0.10843	9.95567				0.10843	9.45943				0.10843	10.7156				0.10843	10.4528				0.10843	10.177				0.10843	9.82671				0.10843	9.51564
0.10865	10.8208				0.10865	10.3181				0.10865	10.1853				0.10865	9.81106				0.10865	9.34025				0.10865	10.4808				0.10865	10.3203				0.10865	10.0752				0.10865	9.67175				0.10865	9.37662
0.10886	10.7113				0.10886	10.1202				0.10886	10.0167				0.10886	9.63243				0.10886	9.23949				0.10886	10.3736				0.10886	10.2106				0.10886	10.0282				0.10886	9.61755				0.10886	9.26379
0.10908	10.5459				0.10908	10.0157				0.10908	9.94795				0.10908	9.54838				0.10908	9.21787				0.10908	10.4108				0.10908	10.2121				0.10908	9.97715				0.10908	9.6635				0.10908	9.19801
0.1093	10.5069				0.1093	9.92339				0.1093	9.9257				0.1093	9.50629				0.1093	9.1575				0.1093	10.3268				0.1093	10.1882				0.1093	9.8829				0.1093	9.5802				0.1093	9.18087
0.10952	10.4525				0.10952	10.0119				0.10952	9.92514				0.10952	9.40046				0.10952	9.12433				0.10952	10.2299				0.10952	10.1494				0.10952	9.7853				0.10952	9.49411				0.10952	9.13935
0.10974	10.2913				0.10974	9.93525				0.10974	9.76069				0.10974	9.25517				0.10974	9.00653				0.10974	10.0685				0.10974	10.0726				0.10974	9.60419				0.10974	9.3497				0.10974	8.9962
0.10996	10.1163				0.10996	9.77007				0.10996	9.56161				0.10996	9.0909				0.10996	8.78691				0.10996	9.98751				0.10996	9.89723				0.10996	9.33351				0.10996	9.16443				0.10996	8.78944
0.11018	10.0592				0.11018	9.71756				0.11018	9.47521				0.11018	9.04741				0.11018	8.70625				0.11018	9.94857				0.11018	9.77885				0.11018	9.21474				0.11018	9.03097				0.11018	8.71949
0.1104	9.95175				0.1104	9.69904				0.1104	9.35572				0.1104	8.97177				0.1104	8.65306				0.1104	9.96375				0.1104	9.68162				0.1104	9.17454				0.1104	8.97425				0.1104	8.64125
0.11062	9.90911				0.11062	9.55334				0.11062	9.24283				0.11062	8.87536				0.11062	8.54684				0.11062	9.96634				0.11062	9.56968				0.11062	9.12881				0.11062	8.91372				0.11062	8.56495
0.11084	9.8654				0.11084	9.38837				0.11084	9.14204				0.11084	8.75942				0.11084	8.43287				0.11084	9.88319				0.11084	9.42967				0.11084	9.0718				0.11084	8.82353				0.11084	8.44198
0.11106	9.77345				0.11106	9.33951				0.11106	9.07107				0.11106	8.73177				0.11106	8.33465				0.11106	9.74563				0.11106	9.33838				0.11106	9.07803				0.11106	8.75071				0.11106	8.36252
0.11128	9.58831				0.11128	9.15865				0.11128	8.91329				0.11128	8.53496				0.11128	8.10929				0.11128	9.60688				0.11128	9.16755				0.11128	8.95176				0.11128	8.57621				0.11128	8.1752
0.1115	9.47427				0.1115	9.01605				0.1115	8.79185				0.1115	8.37517				0.1115	7.95132				0.1115	9.50644				0.1115	9.02473				0.1115	8.80643				0.1115	8.42144				0.1115	8.00904
0.11173	9.35342				0.11173	8.9323				0.11173	8.70724				0.11173	8.27247				0.11173	7.85784				0.11173	9.44258				0.11173	8.91856				0.11173	8.68419				0.11173	8.31593				0.11173	7.89262
0.11195	9.2825				0.11195	8.91491				0.11195	8.61825				0.11195	8.24328				0.11195	7.79411				0.11195	9.41057				0.11195	8.85033				0.11195	8.5682				0.11195	8.2248				0.11195	7.85131
0.11218	9.30268				0.11218	8.86399				0.11218	8.58713				0.11218	8.17851				0.11218	7.79982				0.11218	9.43003				0.11218	8.82551				0.11218	8.49132				0.11218	8.14679				0.11218	7.84889
0.1124	9.27629				0.1124	8.84721				0.1124	8.56609				0.1124	8.16419				0.1124	7.81296				0.1124	9.36317				0.1124	8.80641				0.1124	8.46375				0.1124	8.0889				0.1124	7.82441
0.11262	9.18025				0.11262	8.78348				0.11262	8.51047				0.11262	8.14803				0.11262	7.77699				0.11262	9.30831				0.11262	8.77361				0.11262	8.39404				0.11262	8.03842				0.11262	7.79302
0.11285	9.09979				0.11285	8.7202				0.11285	8.46446				0.11285	8.10685				0.11285	7.73864				0.11285	9.21587				0.11285	8.76831				0.11285	8.35492				0.11285	8.00443				0.11285	7.7537
0.11307	9.07178				0.11307	8.69255				0.11307	8.49708				0.11307	8.08913				0.11307	7.73454				0.11307	9.24517				0.11307	8.741				0.11307	8.33336				0.11307	7.98915				0.11307	7.72183
0.1133	9.01598				0.1133	8.68997				0.1133	8.49479				0.1133	8.07986				0.1133	7.68628				0.1133	9.13613				0.1133	8.67557				0.1133	8.33639				0.1133	7.95757				0.1133	7.6733
0.11353	9.03205				0.11353	8.6927				0.11353	8.47501				0.11353	8.06697				0.11353	7.6665				0.11353	9.01077				0.11353	8.6467				0.11353	8.34119				0.11353	7.96856				0.11353	7.65889
0.11375	9.01191				0.11375	8.67368				0.11375	8.44149				0.11375	8.05347				0.11375	7.63403				0.11375	8.82305				0.11375	8.62217				0.11375	8.28644				0.11375	7.92807				0.11375	7.61727
0.11398	8.93932				0.11398	8.60831				0.11398	8.37774				0.11398	7.99785				0.11398	7.56175				0.11398	8.74718				0.11398	8.53146				0.11398	8.21251				0.11398	7.86999				0.11398	7.56639
0.11421	8.8229				0.11421	8.53676				0.11421	8.32495				0.11421	7.91851				0.11421	7.48123				0.11421	8.66957				0.11421	8.48385				0.11421	8.17682				0.11421	7.82849				0.11421	7.49635
0.11444	8.78521				0.11444	8.46017				0.11444	8.28535				0.11444	7.85353				0.11444	7.45569				0.11444	8.67984				0.11444	8.43003				0.11444	8.0999				0.11444	7.79297				0.11444	7.42461
0.11467	8.69776				0.11467	8.38712				0.11467	8.2069				0.11467	7.76429				0.11467	7.38168				0.11467	8.68525				0.11467	8.38276				0.11467	7.98626				0.11467	7.72975				0.11467	7.33792
0.1149	8.65301				0.1149	8.31807				0.1149	8.14674				0.1149	7.67753				0.1149	7.30284				0.1149	8.74551				0.1149	8.31234				0.1149	7.94852				0.1149	7.6722				0.1149	7.25536
0.11513	8.59442				0.11513	8.25641				0.11513	8.05649				0.11513	7.59901				0.11513	7.22558				0.11513	8.65658				0.11513	8.24388				0.11513	7.87594				0.11513	7.56951				0.11513	7.15782
0.11536	8.61377				0.11536	8.21467				0.11536	7.97543				0.11536	7.55679				0.11536	7.18026				0.11536	8.55054				0.11536	8.19273				0.11536	7.78513				0.11536	7.50044				0.11536	7.09718
0.11559	8.53591				0.11559	8.15802				0.11559	7.92941				0.11559	7.50169				0.11559	7.1149				0.11559	8.52176				0.11559	8.18557				0.11559	7.72615				0.11559	7.43343				0.11559	7.06404
0.11582	8.51019				0.11582	8.10633				0.11582	7.91145				0.11582	7.51233				0.11582	7.09899				0.11582	8.54312				0.11582	8.14102				0.11582	7.73148				0.11582	7.39172				0.11582	7.07652
0.11605	8.49818				0.11605	8.08663				0.11605	7.89086				0.11605	7.47577				0.11605	7.09327				0.11605	8.55696				0.11605	8.07943				0.11605	7.69267				0.11605	7.35076				0.11605	7.02831
0.11628	8.46755				0.11628	8.04329				0.11628	7.86126				0.11628	7.46473				0.11628	7.06008				0.11628	8.54474				0.11628	8.0389				0.11628	7.68378				0.11628	7.33254				0.11628	6.99349
0.11651	8.41851				0.11651	7.96678				0.11651	7.79645				0.11651	7.41312				0.11651	6.99488				0.11651	8.54558				0.11651	7.98332				0.11651	7.65548				0.11651	7.2899				0.11651	6.94896
0.11675	8.41977				0.11675	7.91215				0.11675	7.72812				0.11675	7.36981				0.11675	6.95257				0.11675	8.51569				0.11675	7.9195				0.11675	7.59003				0.11675	7.24558				0.11675	6.9102
0.11698	8.35953				0.11698	7.85998				0.11698	7.6775				0.11698	7.27229				0.11698	6.87548				0.11698	8.38973				0.11698	7.83266				0.11698	7.49352				0.11698	7.17025				0.11698	6.81375
0.11722	8.30146				0.11722	7.80966				0.11722	7.58471				0.11722	7.22094				0.11722	6.78315				0.11722	8.29665				0.11722	7.76178				0.11722	7.44141				0.11722	7.11281				0.11722	6.75721
0.11745	8.30755				0.11745	7.82				0.11745	7.59167				0.11745	7.21796				0.11745	6.79122				0.11745	8.29672				0.11745	7.75854				0.11745	7.4274				0.11745	7.10724				0.11745	6.7575
0.11769	8.2881				0.11769	7.83105				0.11769	7.6252				0.11769	7.22213				0.11769	6.7862				0.11769	8.23064				0.11769	7.73527				0.11769	7.42195				0.11769	7.10684				0.11769	6.75686
0.11792	8.21782				0.11792	7.80062				0.11792	7.59072				0.11792	7.1891				0.11792	6.74694				0.11792	8.14136				0.11792	7.70244				0.11792	7.4086				0.11792	7.05433				0.11792	6.70757
0.11816	8.17395				0.11816	7.74392				0.11816	7.52567				0.11816	7.13348				0.11816	6.69331				0.11816	8.04175				0.11816	7.66765				0.11816	7.36682				0.11816	7.00877				0.11816	6.64641
0.11839	8.11046				0.11839	7.69129				0.11839	7.51663				0.11839	7.09504				0.11839	6.66362				0.11839	7.97299				0.11839	7.66766				0.11839	7.31944				0.11839	6.97961				0.11839	6.611
0.11863	8.07456				0.11863	7.64981				0.11863	7.45263				0.11863	7.04626				0.11863	6.58668				0.11863	7.90033				0.11863	7.61388				0.11863	7.27432				0.11863	6.94297				0.11863	6.56423
0.11887	8.05283				0.11887	7.61725				0.11887	7.4251				0.11887	7.02252				0.11887	6.54949				0.11887	7.93056				0.11887	7.59014				0.11887	7.24155				0.11887	6.90411				0.11887	6.5157
0.1191	7.96805				0.1191	7.57988				0.1191	7.38167				0.1191	6.96549				0.1191	6.48305				0.1191	7.95329				0.1191	7.52911				0.1191	7.18398				0.1191	6.86655				0.1191	6.46498
0.11934	7.91343				0.11934	7.57613				0.11934	7.35101				0.11934	6.93096				0.11934	6.4395				0.11934	7.95279				0.11934	7.49188				0.11934	7.14998				0.11934	6.82315				0.11934	6.4405
0.11958	7.87257				0.11958	7.56041				0.11958	7.30118				0.11958	6.90309				0.11958	6.41038				0.11958	7.88736				0.11958	7.42571				0.11958	7.13632				0.11958	6.77837				0.11958	6.41677
0.11982	7.8853				0.11982	7.57022				0.11982	7.3036				0.11982	6.87746				0.11982	6.41135				0.11982	7.91249				0.11982	7.4262				0.11982	7.12365				0.11982	6.78154				0.11982	6.4128
0.12006	7.88486				0.12006	7.64008				0.12006	7.30772				0.12006	6.87744				0.12006	6.43986				0.12006	7.92078				0.12006	7.47324				0.12006	7.15632				0.12006	6.79865				0.12006	6.44488
0.1203	7.90125				0.1203	7.63911				0.1203	7.29381				0.1203	6.88872				0.1203	6.43567				0.1203	7.90977				0.1203	7.49838				0.1203	7.15439				0.1203	6.80739				0.1203	6.44006
0.12054	7.87216				0.12054	7.60943				0.12054	7.2559				0.12054	6.87113				0.12054	6.42884				0.12054	7.93065				0.12054	7.46952				0.12054	7.13864				0.12054	6.79422				0.12054	6.41012
0.12078	7.84956				0.12078	7.56356				0.12078	7.23182				0.12078	6.81547				0.12078	6.40152				0.12078	7.891				0.12078	7.44647				0.12078	7.11422				0.12078	6.73445				0.12078	6.36677
0.12102	7.7906				0.12102	7.521				0.12102	7.22663				0.12102	6.79988				0.12102	6.40788				0.12102	7.86				0.12102	7.43332				0.12102	7.09422				0.12102	6.68489				0.12102	6.3408
0.12127	7.71552				0.12127	7.38372				0.12127	7.13303				0.12127	6.7063				0.12127	6.33344				0.12127	7.74513				0.12127	7.31392				0.12127	7.0176				0.12127	6.59366				0.12127	6.25545
0.12151	7.65205				0.12151	7.30269				0.12151	7.05991				0.12151	6.60053				0.12151	6.27209				0.12151	7.63743				0.12151	7.23574				0.12151	6.94432				0.12151	6.50589				0.12151	6.18554
0.12175	7.63919				0.12175	7.28708				0.12175	7.07382				0.12175	6.57062				0.12175	6.24476				0.12175	7.562				0.12175	7.24273				0.12175	6.90754				0.12175	6.46161				0.12175	6.18092
0.12199	7.64106				0.12199	7.29621				0.12199	7.07136				0.12199	6.58634				0.12199	6.25019				0.12199	7.60669				0.12199	7.2579				0.12199	6.87259				0.12199	6.47835				0.12199	6.18687
0.12224	7.64016				0.12224	7.28148				0.12224	7.06333				0.12224	6.5721				0.12224	6.1974				0.12224	7.55528				0.12224	7.21257				0.12224	6.83316				0.12224	6.44896				0.12224	6.14762
0.12248	7.62287				0.12248	7.28638				0.12248	7.06088				0.12248	6.55942				0.12248	6.18919				0.12248	7.49807				0.12248	7.19637				0.12248	6.81242				0.12248	6.44884				0.12248	6.121
0.12273	7.61317				0.12273	7.31708				0.12273	7.06612				0.12273	6.56812				0.12273	6.18881				0.12273	7.46821				0.12273	7.18324				0.12273	6.80164				0.12273	6.44794				0.12273	6.13199
0.12297	7.59811				0.12297	7.28127				0.12297	7.03219				0.12297	6.5435				0.12297	6.15964				0.12297	7.47646				0.12297	7.15962				0.12297	6.7946				0.12297	6.43703				0.12297	6.10666
0.12322	7.55831				0.12322	7.21768				0.12322	7.00953				0.12322	6.4958				0.12322	6.11909				0.12322	7.44787				0.12322	7.11764				0.12322	6.78061				0.12322	6.41569				0.12322	6.04668
0.12347	7.52534				0.12347	7.15522				0.12347	6.9331				0.12347	6.44142				0.12347	6.0702				0.12347	7.42338				0.12347	7.07289				0.12347	6.74371				0.12347	6.3865				0.12347	5.98705
0.12371	7.49831				0.12371	7.09886				0.12371	6.87529				0.12371	6.40211				0.12371	6.02349				0.12371	7.42608				0.12371	7.04476				0.12371	6.71708				0.12371	6.34188				0.12371	5.9453
0.12396	7.46913				0.12396	7.03112				0.12396	6.82111				0.12396	6.35484				0.12396	5.97916				0.12396	7.42527				0.12396	6.99891				0.12396	6.70072				0.12396	6.30454				0.12396	5.87939
0.12421	7.43861				0.12421	7.01671				0.12421	6.78619				0.12421	6.36397				0.12421	5.95436				0.12421	7.41237				0.12421	6.96551				0.12421	6.65578				0.12421	6.26397				0.12421	5.84073
0.12446	7.43448				0.12446	7.08033				0.12446	6.81869				0.12446	6.39451				0.12446	5.97441				0.12446	7.40424				0.12446	6.99454				0.12446	6.66612				0.12446	6.26083				0.12446	5.8847
0.12471	7.38348				0.12471	7.07902				0.12471	6.82383				0.12471	6.39212				0.12471	5.96784				0.12471	7.39782				0.12471	6.98387				0.12471	6.64411				0.12471	6.24163				0.12471	5.90045
0.12495	7.34078				0.12495	7.10308				0.12495	6.82533				0.12495	6.37761				0.12495	5.93898				0.12495	7.34684				0.12495	6.96172				0.12495	6.59141				0.12495	6.21841				0.12495	5.89823
0.1252	7.32575				0.1252	7.09479				0.1252	6.80857				0.1252	6.34799				0.1252	5.91849				0.1252	7.23439				0.1252	6.9421				0.1252	6.55292				0.1252	6.21127				0.1252	5.87259
0.12546	7.33703				0.12546	7.0899				0.12546	6.78942				0.12546	6.30067				0.12546	5.91255				0.12546	7.17233				0.12546	6.90617				0.12546	6.53573				0.12546	6.2147				0.12546	5.85416
0.12571	7.33591				0.12571	7.02617				0.12571	6.72251				0.12571	6.24985				0.12571	5.88098				0.12571	7.20862				0.12571	6.84756				0.12571	6.48863				0.12571	6.18028				0.12571	5.80686
0.12596	7.30118				0.12596	6.98433				0.12596	6.68326				0.12596	6.21502				0.12596	5.84936				0.12596	7.19461				0.12596	6.80594				0.12596	6.46154				0.12596	6.11483				0.12596	5.75284
0.12621	7.26825				0.12621	6.95967				0.12621	6.66844				0.12621	6.20352				0.12621	5.83908				0.12621	7.27066				0.12621	6.79115				0.12621	6.45787				0.12621	6.09881				0.12621	5.73602
0.12646	7.21863				0.12646	6.94613				0.12646	6.64439				0.12646	6.20947				0.12646	5.82355				0.12646	7.38639				0.12646	6.76936				0.12646	6.42641				0.12646	6.07724				0.12646	5.73884
0.12671	7.12496				0.12671	6.89335				0.12671	6.60394				0.12671	6.17782				0.12671	5.78146				0.12671	7.43687				0.12671	6.72952				0.12671	6.39462				0.12671	6.04148				0.12671	5.71325
0.12697	7.08115				0.12697	6.8505				0.12697	6.60651				0.12697	6.1646				0.12697	5.75366				0.12697	7.36839				0.12697	6.7047				0.12697	6.37529				0.12697	6.03832				0.12697	5.68949
0.12722	7.0705				0.12722	6.84282				0.12722	6.60369				0.12722	6.15488				0.12722	5.74652				0.12722	7.33508				0.12722	6.69535				0.12722	6.37107				0.12722	6.06151				0.12722	5.69746
0.12748	7.07297				0.12748	6.81071				0.12748	6.57204				0.12748	6.14013				0.12748	5.73158				0.12748	7.23397				0.12748	6.69482				0.12748	6.35485				0.12748	6.03835				0.12748	5.67093
0.12773	7.09582				0.12773	6.78665				0.12773	6.56836				0.12773	6.12373				0.12773	5.72032				0.12773	7.13894				0.12773	6.70672				0.12773	6.37482				0.12773	6.03114				0.12773	5.65778
0.12799	7.14808				0.12799	6.80339				0.12799	6.58662				0.12799	6.13005				0.12799	5.73967				0.12799	7.0962				0.12799	6.72621				0.12799	6.38723				0.12799	6.04795				0.12799	5.65887
0.12824	7.1151				0.12824	6.78289				0.12824	6.53792				0.12824	6.07999				0.12824	5.70196				0.12824	7.06516				0.12824	6.69249				0.12824	6.34139				0.12824	6.00446				0.12824	5.61098
0.1285	7.09956				0.1285	6.74441				0.1285	6.48026				0.1285	6.02467				0.1285	5.66368				0.1285	6.97816				0.1285	6.64974				0.1285	6.27516				0.1285	5.95299				0.1285	5.55335
0.12876	7.06776				0.12876	6.72479				0.12876	6.43177				0.12876	5.97457				0.12876	5.62103				0.12876	6.91311				0.12876	6.58824				0.12876	6.21295				0.12876	5.91744				0.12876	5.50298
0.12901	7.0271				0.12901	6.70326				0.12901	6.39612				0.12901	5.93014				0.12901	5.58943				0.12901	6.85634				0.12901	6.53335				0.12901	6.15737				0.12901	5.85954				0.12901	5.46647
0.12927	6.98394				0.12927	6.65742				0.12927	6.35204				0.12927	5.90602				0.12927	5.5601				0.12927	6.80158				0.12927	6.50586				0.12927	6.13315				0.12927	5.81502				0.12927	5.45053
0.12953	6.99279				0.12953	6.65204				0.12953	6.34328				0.12953	5.91344				0.12953	5.55702				0.12953	6.77478				0.12953	6.50294				0.12953	6.16				0.12953	5.80946				0.12953	5.47564
0.12979	6.989				0.12979	6.62391				0.12979	6.31494				0.12979	5.8926				0.12979	5.53895				0.12979	6.82538				0.12979	6.49045				0.12979	6.15765				0.12979	5.8122				0.12979	5.47384
0.13005	7.01				0.13005	6.59238				0.13005	6.30121				0.13005	5.88724				0.13005	5.52651				0.13005	6.84324				0.13005	6.48848				0.13005	6.16527				0.13005	5.80652				0.13005	5.48006
0.13031	7.00738				0.13031	6.59142				0.13031	6.29474				0.13031	5.8931				0.13031	5.51722				0.13031	6.85948				0.13031	6.48143				0.13031	6.16766				0.13031	5.81262				0.13031	5.47767
0.13057	6.98859				0.13057	6.58052				0.13057	6.28408				0.13057	5.86527				0.13057	5.47488				0.13057	6.81865				0.13057	6.44453				0.13057	6.12098				0.13057	5.77862				0.13057	5.42428
0.13083	6.94726				0.13083	6.57046				0.13083	6.25896				0.13083	5.83975				0.13083	5.44046				0.13083	6.76995				0.13083	6.41911				0.13083	6.061				0.13083	5.75365				0.13083	5.37212
0.13109	6.8798				0.13109	6.55577				0.13109	6.25189				0.13109	5.83876				0.13109	5.40782				0.13109	6.72217				0.13109	6.4063				0.13109	6.03606				0.13109	5.72374				0.13109	5.34414
0.13135	6.82052				0.13135	6.53975				0.13135	6.24833				0.13135	5.83893				0.13135	5.38874				0.13135	6.72385				0.13135	6.39759				0.13135	6.01228				0.13135	5.70441				0.13135	5.31561
0.13162	6.78654				0.13162	6.50872				0.13162	6.22984				0.13162	5.82662				0.13162	5.36436				0.13162	6.69905				0.13162	6.37773				0.13162	5.98268				0.13162	5.68313				0.13162	5.28382
0.13188	6.77729				0.13188	6.49717				0.13188	6.21623				0.13188	5.8064				0.13188	5.35552				0.13188	6.67106				0.13188	6.36631				0.13188	5.98773				0.13188	5.66677				0.13188	5.2819
0.13214	6.7466				0.13214	6.44918				0.13214	6.19198				0.13214	5.77207				0.13214	5.33436				0.13214	6.64319				0.13214	6.33535				0.13214	5.98153				0.13214	5.62452				0.13214	5.26996
0.13241	6.74139				0.13241	6.42916				0.13241	6.17993				0.13241	5.73746				0.13241	5.31675				0.13241	6.63582				0.13241	6.31129				0.13241	5.97175				0.13241	5.59301				0.13241	5.2467
0.13267	6.74414				0.13267	6.42275				0.13267	6.17483				0.13267	5.70796				0.13267	5.29552				0.13267	6.60929				0.13267	6.2739				0.13267	5.95364				0.13267	5.57637				0.13267	5.22207
0.13294	6.74773				0.13294	6.38839				0.13294	6.14422				0.13294	5.66439				0.13294	5.26885				0.13294	6.5529				0.13294	6.23126				0.13294	5.91245				0.13294	5.5584				0.13294	5.18783
0.1332	6.72969				0.1332	6.36285				0.1332	6.11175				0.1332	5.64122				0.1332	5.24469				0.1332	6.5569				0.1332	6.21507				0.1332	5.85981				0.1332	5.55428				0.1332	5.16254
0.13347	6.7109				0.13347	6.38856				0.13347	6.09863				0.13347	5.63887				0.13347	5.23027				0.13347	6.60739				0.13347	6.20559				0.13347	5.83097				0.13347	5.5473				0.13347	5.13702
0.13374	6.71142				0.13374	6.41296				0.13374	6.10706				0.13374	5.64058				0.13374	5.23722				0.13374	6.58926				0.13374	6.20458				0.13374	5.82962				0.13374	5.56285				0.13374	5.14273
0.13401	6.69173				0.13401	6.40992				0.13401	6.1032				0.13401	5.62696				0.13401	5.23647				0.13401	6.59714				0.13401	6.18937				0.13401	5.82711				0.13401	5.56465				0.13401	5.15399
0.13427	6.65544				0.13427	6.38141				0.13427	6.07772				0.13427	5.60702				0.13427	5.2052				0.13427	6.59658				0.13427	6.17359				0.13427	5.81256				0.13427	5.5312				0.13427	5.14225
0.13454	6.63607				0.13454	6.35807				0.13454	6.05655				0.13454	5.59536				0.13454	5.1824				0.13454	6.62309				0.13454	6.13572				0.13454	5.79599				0.13454	5.51342				0.13454	5.12386
0.13481	6.6495				0.13481	6.32395				0.13481	6.0384				0.13481	5.58006				0.13481	5.16493				0.13481	6.57763				0.13481	6.12629				0.13481	5.78705				0.13481	5.51132				0.13481	5.11213
0.13508	6.6257				0.13508	6.2894				0.13508	5.99751				0.13508	5.56985				0.13508	5.13626				0.13508	6.52835				0.13508	6.09281				0.13508	5.75005				0.13508	5.47655				0.13508	5.07761
0.13535	6.60923				0.13535	6.25287				0.13535	5.96664				0.13535	5.54785				0.13535	5.11508				0.13535	6.49031				0.13535	6.0739				0.13535	5.72374				0.13535	5.45102				0.13535	5.04612
0.13562	6.63094				0.13562	6.28567				0.13562	5.98342				0.13562	5.54435				0.13562	5.12722				0.13562	6.52499				0.13562	6.08401				0.13562	5.73791				0.13562	5.47317				0.13562	5.05146
0.13589	6.63982				0.13589	6.29164				0.13589	6.0014				0.13589	5.55406				0.13589	5.15149				0.13589	6.46166				0.13589	6.09644				0.13589	5.76937				0.13589	5.49466				0.13589	5.0684
0.13616	6.6184				0.13616	6.28474				0.13616	6.00299				0.13616	5.54533				0.13616	5.15545				0.13616	6.48923				0.13616	6.09076				0.13616	5.78283				0.13616	5.49582				0.13616	5.07323
0.13644	6.62077				0.13644	6.26926				0.13644	6.00238				0.13644	5.51586				0.13644	5.13597				0.13644	6.5065				0.13644	6.08363				0.13644	5.79				0.13644	5.47525				0.13644	5.05549
0.13671	6.58556				0.13671	6.25857				0.13671	5.9746				0.13671	5.48925				0.13671	5.11533				0.13671	6.46651				0.13671	6.07578				0.13671	5.78225				0.13671	5.4441				0.13671	5.03379
0.13698	6.5415				0.13698	6.22448				0.13698	5.94669				0.13698	5.47144				0.13698	5.09907				0.13698	6.40568				0.13698	6.05614				0.13698	5.77295				0.13698	5.41217				0.13698	5.0102
0.13726	6.51201				0.13726	6.21699				0.13726	5.92542				0.13726	5.45024				0.13726	5.072				0.13726	6.39395				0.13726	6.05662				0.13726	5.75831				0.13726	5.38716				0.13726	4.99439
0.13753	6.51776				0.13753	6.21474				0.13753	5.92177				0.13753	5.45518				0.13753	5.05689				0.13753	6.34439				0.13753	6.0576				0.13753	5.74529				0.13753	5.37752				0.13753	4.98854
0.13781	6.49605				0.13781	6.19935				0.13781	5.91313				0.13781	5.45611				0.13781	5.04831				0.13781	6.32212				0.13781	6.0439				0.13781	5.72639				0.13781	5.37148				0.13781	4.99189
0.13808	6.49927				0.13808	6.19382				0.13808	5.91494				0.13808	5.45354				0.13808	5.04037				0.13808	6.29982				0.13808	6.03691				0.13808	5.7042				0.13808	5.35795				0.13808	4.99026
0.13836	6.4684				0.13836	6.17923				0.13836	5.9054				0.13836	5.45535				0.13836	5.02281				0.13836	6.31059				0.13836	6.01401				0.13836	5.67585				0.13836	5.33501				0.13836	4.98181
0.13864	6.46535				0.13864	6.16325				0.13864	5.89395				0.13864	5.43236				0.13864	5.00839				0.13864	6.34732				0.13864	5.98217				0.13864	5.65865				0.13864	5.31739				0.13864	4.97314
0.13891	6.44007				0.13891	6.12571				0.13891	5.86981				0.13891	5.38805				0.13891	4.98064				0.13891	6.3467				0.13891	5.94374				0.13891	5.61983				0.13891	5.27381				0.13891	4.94906
0.13919	6.43264				0.13919	6.12416				0.13919	5.87362				0.13919	5.3779				0.13919	4.97288				0.13919	6.36809				0.13919	5.94352				0.13919	5.61064				0.13919	5.2742				0.13919	4.94354
0.13947	6.43528				0.13947	6.12243				0.13947	5.87104				0.13947	5.38345				0.13947	4.97404				0.13947	6.4262				0.13947	5.9489				0.13947	5.61333				0.13947	5.2925				0.13947	4.94876
0.13975	6.43494				0.13975	6.13087				0.13975	5.87075				0.13975	5.36919				0.13975	4.97223				0.13975	6.42031				0.13975	5.96667				0.13975	5.62018				0.13975	5.31095				0.13975	4.94452
0.14003	6.41208				0.14003	6.12294				0.14003	5.84764				0.14003	5.35274				0.14003	4.95027				0.14003	6.34554				0.14003	5.9608				0.14003	5.60579				0.14003	5.29192				0.14003	4.90671
0.14031	6.38863				0.14031	6.12663				0.14031	5.8297				0.14031	5.33888				0.14031	4.94711				0.14031	6.29472				0.14031	5.94754				0.14031	5.60594				0.14031	5.29381				0.14031	4.88786
0.14059	6.37741				0.14059	6.09754				0.14059	5.79618				0.14059	5.32834				0.14059	4.93726				0.14059	6.25821				0.14059	5.93754				0.14059	5.59373				0.14059	5.27933				0.14059	4.87126
0.14087	6.35539				0.14087	6.04472				0.14087	5.77788				0.14087	5.30992				0.14087	4.914				0.14087	6.23128				0.14087	5.90666				0.14087	5.57672				0.14087	5.24801				0.14087	4.84287
0.14115	6.35062				0.14115	6.01488				0.14115	5.76589				0.14115	5.30318				0.14115	4.91007				0.14115	6.24249				0.14115	5.89182				0.14115	5.55869				0.14115	5.22339				0.14115	4.83119
0.14143	6.3347				0.14143	5.99422				0.14143	5.76188				0.14143	5.30437				0.14143	4.90467				0.14143	6.25753				0.14143	5.88703				0.14143	5.5395				0.14143	5.21111				0.14143	4.8325
0.14172	6.32396				0.14172	5.97312				0.14172	5.75385				0.14172	5.29377				0.14172	4.88394				0.14172	6.25857				0.14172	5.871				0.14172	5.5127				0.14172	5.19257				0.14172	4.82412
0.142	6.31495				0.142	5.95572				0.142	5.74253				0.142	5.27462				0.142	4.85805				0.142	6.24892				0.142	5.83105				0.142	5.47787				0.142	5.15913				0.142	4.80209
0.14228	6.30194				0.14228	5.97066				0.14228	5.71753				0.14228	5.25144				0.14228	4.83778				0.14228	6.23184				0.14228	5.81502				0.14228	5.45361				0.14228	5.1332				0.14228	4.7926
0.14257	6.27963				0.14257	5.96617				0.14257	5.69679				0.14257	5.23376				0.14257	4.81527				0.14257	6.21581				0.14257	5.78483				0.14257	5.43885				0.14257	5.11196				0.14257	4.77436
0.14285	6.26465				0.14285	5.92882				0.14285	5.65538				0.14285	5.21143				0.14285	4.78566				0.14285	6.1983				0.14285	5.74738				0.14285	5.41576				0.14285	5.08405				0.14285	4.74105
0.14314	6.23138				0.14314	5.89338				0.14314	5.62088				0.14314	5.19351				0.14314	4.768				0.14314	6.15777				0.14314	5.73239				0.14314	5.40858				0.14314	5.0691				0.14314	4.72383
0.14343	6.20536				0.14343	5.89809				0.14343	5.60239				0.14343	5.17446				0.14343	4.76109				0.14343	6.14721				0.14343	5.73067				0.14343	5.41327				0.14343	5.06916				0.14343	4.72059
0.14371	6.19364				0.14371	5.8878				0.14371	5.59378				0.14371	5.16344				0.14371	4.76014				0.14371	6.12253				0.14371	5.7304				0.14371	5.41105				0.14371	5.0701				0.14371	4.70962
0.144	6.18958				0.144	5.87407				0.144	5.58807				0.144	5.15249				0.144	4.75787				0.144	6.0847				0.144	5.72918				0.144	5.39867				0.144	5.05607				0.144	4.69305
0.14429	6.19631				0.14429	5.88802				0.14429	5.607				0.14429	5.15078				0.14429	4.76621				0.14429	6.08598				0.14429	5.73401				0.14429	5.39157				0.14429	5.05953				0.14429	4.6957
0.14458	6.21038				0.14458	5.90087				0.14458	5.60716				0.14458	5.15198				0.14458	4.76259				0.14458	6.11168				0.14458	5.72884				0.14458	5.37848				0.14458	5.05723				0.14458	4.67841
0.14486	6.20148				0.14486	5.87708				0.14486	5.5855				0.14486	5.12372				0.14486	4.74618				0.14486	6.05675				0.14486	5.71331				0.14486	5.34815				0.14486	5.04272				0.14486	4.6529
0.14515	6.18531				0.14515	5.8526				0.14515	5.55153				0.14515	5.11305				0.14515	4.72335				0.14515	6.01496				0.14515	5.68434				0.14515	5.31955				0.14515	5.02454				0.14515	4.62812
0.14544	6.20165				0.14544	5.83857				0.14544	5.52277				0.14544	5.10615				0.14544	4.70297				0.14544	6.02574				0.14544	5.67612				0.14544	5.29686				0.14544	5.01003				0.14544	4.62022
0.14574	6.17969				0.14574	5.81911				0.14574	5.49326				0.14574	5.08412				0.14574	4.67887				0.14574	5.99817				0.14574	5.6473				0.14574	5.27214				0.14574	4.97614				0.14574	4.60371
0.14603	6.16766				0.14603	5.80218				0.14603	5.48623				0.14603	5.07283				0.14603	4.66554				0.14603	5.9643				0.14603	5.64407				0.14603	5.25753				0.14603	4.95732				0.14603	4.60674
0.14632	6.14675				0.14632	5.7918				0.14632	5.47871				0.14632	5.06448				0.14632	4.65401				0.14632	5.99149				0.14632	5.64122				0.14632	5.25619				0.14632	4.94324				0.14632	4.60146
0.14661	6.13988				0.14661	5.79194				0.14661	5.50205				0.14661	5.04581				0.14661	4.64615				0.14661	6.02478				0.14661	5.64447				0.14661	5.26513				0.14661	4.94263				0.14661	4.59398
0.14691	6.08227				0.14691	5.77454				0.14691	5.50274				0.14691	5.01188				0.14691	4.62266				0.14691	5.983				0.14691	5.61374				0.14691	5.26031				0.14691	4.93151				0.14691	4.56902
0.1472	6.05066				0.1472	5.78062				0.1472	5.50365				0.1472	5.00459				0.1472	4.61868				0.1472	5.96918				0.1472	5.62104				0.1472	5.26239				0.1472	4.93353				0.1472	4.55526
0.14749	6.03605				0.14749	5.76435				0.14749	5.49296				0.14749	4.98344				0.14749	4.6049				0.14749	5.94058				0.14749	5.60515				0.14749	5.24573				0.14749	4.9189				0.14749	4.52831
0.14779	6.03224				0.14779	5.76493				0.14779	5.48179				0.14779	4.97824				0.14779	4.59872				0.14779	5.91466				0.14779	5.5823				0.14779	5.23445				0.14779	4.91227				0.14779	4.51647
0.14808	6.0164				0.14808	5.75218				0.14808	5.45879				0.14808	4.97836				0.14808	4.5872				0.14808	5.8774				0.14808	5.56385				0.14808	5.22833				0.14808	4.89906				0.14808	4.50692
0.14838	6.01848				0.14838	5.76486				0.14838	5.4491				0.14838	4.98501				0.14838	4.58361				0.14838	5.86163				0.14838	5.5575				0.14838	5.22408				0.14838	4.89578				0.14838	4.51772
0.14868	6.03098				0.14868	5.74957				0.14868	5.4341				0.14868	4.96759				0.14868	4.57056				0.14868	5.85052				0.14868	5.5341				0.14868	5.22973				0.14868	4.88592				0.14868	4.5179
0.14897	6.02942				0.14897	5.76639				0.14897	5.42457				0.14897	4.9604				0.14897	4.56873				0.14897	5.87209				0.14897	5.52123				0.14897	5.23353				0.14897	4.88728				0.14897	4.52091
0.14927	6.02805				0.14927	5.77539				0.14927	5.42762				0.14927	4.96262				0.14927	4.57055				0.14927	5.87793				0.14927	5.52355				0.14927	5.23574				0.14927	4.87725				0.14927	4.52363
0.14957	6.02834				0.14957	5.77251				0.14957	5.43058				0.14957	4.9559				0.14957	4.56449				0.14957	5.90043				0.14957	5.51477				0.14957	5.21785				0.14957	4.86179				0.14957	4.52027
0.14987	6.02138				0.14987	5.73662				0.14987	5.41577				0.14987	4.9421				0.14987	4.55388				0.14987	5.89749				0.14987	5.5096				0.14987	5.19791				0.14987	4.85077				0.14987	4.49995
0.15017	5.98557				0.15017	5.71986				0.15017	5.40808				0.15017	4.93934				0.15017	4.5405				0.15017	5.89661				0.15017	5.5159				0.15017	5.17423				0.15017	4.84003				0.15017	4.48613
0.15047	5.9617				0.15047	5.6908				0.15047	5.39651				0.15047	4.94053				0.15047	4.5244				0.15047	5.90439				0.15047	5.51298				0.15047	5.15728				0.15047	4.82653				0.15047	4.47354
0.15077	5.93338				0.15077	5.65827				0.15077	5.38479				0.15077	4.93184				0.15077	4.50276				0.15077	5.87691				0.15077	5.50257				0.15077	5.1423				0.15077	4.83121				0.15077	4.46083
0.15107	5.90427				0.15107	5.63519				0.15107	5.35101				0.15107	4.90764				0.15107	4.48668				0.15107	5.84799				0.15107	5.48064				0.15107	5.12491				0.15107	4.81651				0.15107	4.4368
0.15137	5.87266				0.15137	5.63033				0.15137	5.33583				0.15137	4.90076				0.15137	4.47965				0.15137	5.86288				0.15137	5.46386				0.15137	5.11311				0.15137	4.80751				0.15137	4.42307
0.15168	5.85007				0.15168	5.60937				0.15168	5.31542				0.15168	4.88455				0.15168	4.45708				0.15168	5.85033				0.15168	5.42792				0.15168	5.08408				0.15168	4.78421				0.15168	4.40918
0.15198	5.83446				0.15198	5.58725				0.15198	5.28141				0.15198	4.8535				0.15198	4.43711				0.15198	5.80115				0.15198	5.40008				0.15198	5.05868				0.15198	4.74718				0.15198	4.38302
0.15228	5.83798				0.15228	5.57633				0.15228	5.25488				0.15228	4.82893				0.15228	4.43555				0.15228	5.79972				0.15228	5.38436				0.15228	5.03719				0.15228	4.71129				0.15228	4.35814
0.15259	5.84087				0.15259	5.58034				0.15259	5.25437				0.15259	4.81713				0.15259	4.42952				0.15259	5.77713				0.15259	5.37784				0.15259	5.02732				0.15259	4.69978				0.15259	4.35177
0.15289	5.85727				0.15289	5.58126				0.15289	5.25701				0.15289	4.79904				0.15289	4.4224				0.15289	5.77337				0.15289	5.37035				0.15289	5.02642				0.15289	4.69231				0.15289	4.3492
0.1532	5.88437				0.1532	5.59367				0.1532	5.26413				0.1532	4.80072				0.1532	4.43212				0.1532	5.77383				0.1532	5.37995				0.1532	5.04055				0.1532	4.70035				0.1532	4.34445
0.15351	5.8864				0.15351	5.60394				0.15351	5.27323				0.15351	4.81778				0.15351	4.43391				0.15351	5.75842				0.15351	5.37875				0.15351	5.05218				0.15351	4.71714				0.15351	4.34656
0.15381	5.89695				0.15381	5.60943				0.15381	5.27596				0.15381	4.84089				0.15381	4.43784				0.15381	5.76183				0.15381	5.39321				0.15381	5.06348				0.15381	4.73367				0.15381	4.35864
0.15412	5.89439				0.15412	5.5985				0.15412	5.26175				0.15412	4.84099				0.15412	4.42824				0.15412	5.7481				0.15412	5.39682				0.15412	5.06279				0.15412	4.74156				0.15412	4.3614
0.15443	5.87726				0.15443	5.58298				0.15443	5.23958				0.15443	4.82868				0.15443	4.41122				0.15443	5.72288				0.15443	5.39113				0.15443	5.04672				0.15443	4.72959				0.15443	4.3498
0.15474	5.8581				0.15474	5.57221				0.15474	5.22098				0.15474	4.81188				0.15474	4.39498				0.15474	5.6973				0.15474	5.37854				0.15474	5.0361				0.15474	4.71124				0.15474	4.33946
0.15505	5.83465				0.15505	5.55182				0.15505	5.20768				0.15505	4.77513				0.15505	4.37486				0.15505	5.68691				0.15505	5.36727				0.15505	5.01795				0.15505	4.69189				0.15505	4.32312
0.15536	5.81159				0.15536	5.52344				0.15536	5.19443				0.15536	4.73617				0.15536	4.34642				0.15536	5.66242				0.15536	5.33706				0.15536	4.99841				0.15536	4.67603				0.15536	4.30337
0.15567	5.81182				0.15567	5.51216				0.15567	5.19252				0.15567	4.72748				0.15567	4.34329				0.15567	5.66451				0.15567	5.32108				0.15567	4.98722				0.15567	4.66493				0.15567	4.29158
0.15598	5.82731				0.15598	5.5187				0.15598	5.2039				0.15598	4.73962				0.15598	4.35503				0.15598	5.66625				0.15598	5.32814				0.15598	4.99726				0.15598	4.67553				0.15598	4.30492
0.15629	5.81829				0.15629	5.50291				0.15629	5.20141				0.15629	4.73438				0.15629	4.35531				0.15629	5.67516				0.15629	5.32692				0.15629	4.98816				0.15629	4.67659				0.15629	4.30477
0.1566	5.81888				0.1566	5.49567				0.1566	5.20764				0.1566	4.74377				0.1566	4.36469				0.1566	5.67931				0.1566	5.32965				0.1566	4.9806				0.1566	4.68521				0.1566	4.31004
0.15692	5.78778				0.15692	5.48138				0.15692	5.19893				0.15692	4.74796				0.15692	4.35119				0.15692	5.66147				0.15692	5.31969				0.15692	4.96591				0.15692	4.67191				0.15692	4.30383
0.15723	5.75593				0.15723	5.46925				0.15723	5.19443				0.15723	4.74528				0.15723	4.34045				0.15723	5.66659				0.15723	5.31205				0.15723	4.96878				0.15723	4.65907				0.15723	4.29516
0.15755	5.73161				0.15755	5.44025				0.15755	5.19199				0.15755	4.7375				0.15755	4.32657				0.15755	5.67812				0.15755	5.29066				0.15755	4.96396				0.15755	4.63868				0.15755	4.2791
0.15786	5.72852				0.15786	5.43792				0.15786	5.18597				0.15786	4.73668				0.15786	4.32086				0.15786	5.65346				0.15786	5.2768				0.15786	4.9619				0.15786	4.63904				0.15786	4.27082
0.15818	5.73918				0.15818	5.43305				0.15818	5.17048				0.15818	4.72163				0.15818	4.30358				0.15818	5.66904				0.15818	5.2556				0.15818	4.95588				0.15818	4.61825				0.15818	4.26633
0.15849	5.75003				0.15849	5.42539				0.15849	5.16091				0.15849	4.7048				0.15849	4.29437				0.15849	5.68579				0.15849	5.24181				0.15849	4.94383				0.15849	4.59601				0.15849	4.24995
0.15881	5.73858				0.15881	5.41626				0.15881	5.14088				0.15881	4.69007				0.15881	4.28196				0.15881	5.65276				0.15881	5.23712				0.15881	4.91624				0.15881	4.57673				0.15881	4.23061
0.15913	5.72642				0.15913	5.40679				0.15913	5.11784				0.15913	4.66194				0.15913	4.25875				0.15913	5.6065				0.15913	5.22791				0.15913	4.89139				0.15913	4.55593				0.15913	4.19909
0.15945	5.71463				0.15945	5.38761				0.15945	5.10652				0.15945	4.63595				0.15945	4.23452				0.15945	5.62239				0.15945	5.20597				0.15945	4.86712				0.15945	4.52985				0.15945	4.16912
0.15976	5.69749				0.15976	5.38097				0.15976	5.09616				0.15976	4.62504				0.15976	4.21754				0.15976	5.58511				0.15976	5.20082				0.15976	4.85875				0.15976	4.51893				0.15976	4.14772
0.16008	5.68613				0.16008	5.38301				0.16008	5.09439				0.16008	4.62099				0.16008	4.21666				0.16008	5.56536				0.16008	5.20142				0.16008	4.86186				0.16008	4.52888				0.16008	4.1425
0.1604	5.69128				0.1604	5.37119				0.1604	5.09118				0.1604	4.61223				0.1604	4.211				0.1604	5.59278				0.1604	5.19371				0.1604	4.86126				0.1604	4.53225				0.1604	4.13422
0.16073	5.67799				0.16073	5.36258				0.16073	5.06868				0.16073	4.5992				0.16073	4.19583				0.16073	5.57705				0.16073	5.17462				0.16073	4.84257				0.16073	4.51733				0.16073	4.12327
0.16105	5.67282				0.16105	5.34995				0.16105	5.05229				0.16105	4.59876				0.16105	4.19359				0.16105	5.53929				0.16105	5.1782				0.16105	4.83979				0.16105	4.51382				0.16105	4.12122
0.16137	5.6665				0.16137	5.34019				0.16137	5.0438				0.16137	4.59889				0.16137	4.19733				0.16137	5.56011				0.16137	5.16624				0.16137	4.83321				0.16137	4.51145				0.16137	4.11361
0.16169	5.66083				0.16169	5.3348				0.16169	5.03032				0.16169	4.59237				0.16169	4.18943				0.16169	5.56468				0.16169	5.15566				0.16169	4.82065				0.16169	4.5016				0.16169	4.10871
0.16201	5.64706				0.16201	5.34143				0.16201	5.02304				0.16201	4.58845				0.16201	4.18667				0.16201	5.52009				0.16201	5.14153				0.16201	4.81642				0.16201	4.49907				0.16201	4.11106
0.16234	5.64775				0.16234	5.34627				0.16234	5.02588				0.16234	4.59707				0.16234	4.19558				0.16234	5.5122				0.16234	5.15361				0.16234	4.82436				0.16234	4.50746				0.16234	4.1256
0.16266	5.64978				0.16266	5.34932				0.16266	5.02954				0.16266	4.58751				0.16266	4.18694				0.16266	5.52285				0.16266	5.15529				0.16266	4.82426				0.16266	4.50612				0.16266	4.13314
0.16299	5.64344				0.16299	5.34904				0.16299	5.02928				0.16299	4.57705				0.16299	4.18355				0.16299	5.51289				0.16299	5.1535				0.16299	4.82205				0.16299	4.49952				0.16299	4.13614
0.16331	5.63278				0.16331	5.35059				0.16331	5.02235				0.16331	4.5599				0.16331	4.17714				0.16331	5.50234				0.16331	5.14016				0.16331	4.8109				0.16331	4.4808				0.16331	4.12296
0.16364	5.62205				0.16364	5.33545				0.16364	5.0117				0.16364	4.53195				0.16364	4.16215				0.16364	5.51279				0.16364	5.12753				0.16364	4.7965				0.16364	4.4542				0.16364	4.10879
0.16397	5.61344				0.16397	5.31541				0.16397	5.00585				0.16397	4.52022				0.16397	4.14639				0.16397	5.51165				0.16397	5.11194				0.16397	4.7851				0.16397	4.44122				0.16397	4.09385
0.1643	5.60851				0.1643	5.30977				0.1643	4.99329				0.1643	4.5235				0.1643	4.1402				0.1643	5.51215				0.1643	5.0997				0.1643	4.77128				0.1643	4.42669				0.1643	4.08298
0.16462	5.60908				0.16462	5.30553				0.16462	4.98966				0.16462	4.52115				0.16462	4.1298				0.16462	5.49094				0.16462	5.09892				0.16462	4.75969				0.16462	4.42244				0.16462	4.07286
0.16495	5.62098				0.16495	5.30852				0.16495	4.99468				0.16495	4.53351				0.16495	4.1312				0.16495	5.49773				0.16495	5.11626				0.16495	4.76633				0.16495	4.43941				0.16495	4.0842
0.16528	5.622				0.16528	5.31629				0.16528	4.99722				0.16528	4.53842				0.16528	4.13211				0.16528	5.47625				0.16528	5.13095				0.16528	4.76951				0.16528	4.45151				0.16528	4.08936
0.16562	5.61413				0.16562	5.33191				0.16562	4.99327				0.16562	4.5372				0.16562	4.12914				0.16562	5.46419				0.16562	5.123				0.16562	4.75835				0.16562	4.45363				0.16562	4.08078
0.16595	5.59437				0.16595	5.32126				0.16595	4.99356				0.16595	4.5289				0.16595	4.12446				0.16595	5.45365				0.16595	5.1157				0.16595	4.75224				0.16595	4.45209				0.16595	4.07288
0.16628	5.56694				0.16628	5.30703				0.16628	4.98604				0.16628	4.52473				0.16628	4.11878				0.16628	5.45375				0.16628	5.10565				0.16628	4.74678				0.16628	4.44716				0.16628	4.06673
0.16661	5.53693				0.16661	5.2812				0.16661	4.96681				0.16661	4.50209				0.16661	4.10473				0.16661	5.43752				0.16661	5.08125				0.16661	4.72806				0.16661	4.42726				0.16661	4.04296
0.16694	5.53222				0.16694	5.26642				0.16694	4.96257				0.16694	4.50164				0.16694	4.09686				0.16694	5.46764				0.16694	5.06048				0.16694	4.7151				0.16694	4.41805				0.16694	4.03168
0.16728	5.53193				0.16728	5.25476				0.16728	4.96405				0.16728	4.49451				0.16728	4.09774				0.16728	5.4821				0.16728	5.05879				0.16728	4.71377				0.16728	4.41182				0.16728	4.03328
0.16761	5.52461				0.16761	5.26328				0.16761	4.95467				0.16761	4.48203				0.16761	4.09231				0.16761	5.46245				0.16761	5.05473				0.16761	4.70602				0.16761	4.40719				0.16761	4.02541
0.16795	5.52919				0.16795	5.25313				0.16795	4.93534				0.16795	4.46345				0.16795	4.08019				0.16795	5.43421				0.16795	5.04534				0.16795	4.69577				0.16795	4.39291				0.16795	4.00871
0.16828	5.53534				0.16828	5.2521				0.16828	4.93876				0.16828	4.46654				0.16828	4.08042				0.16828	5.42582				0.16828	5.04668				0.16828	4.7031				0.16828	4.3889				0.16828	4.01274
0.16862	5.5248				0.16862	5.24727				0.16862	4.9285				0.16862	4.46351				0.16862	4.07241				0.16862	5.40706				0.16862	5.04712				0.16862	4.7051				0.16862	4.38619				0.16862	4.00799
0.16896	5.51736				0.16896	5.24882				0.16896	4.91895				0.16896	4.45797				0.16896	4.06361				0.16896	5.40122				0.16896	5.03658				0.16896	4.70736				0.16896	4.37862				0.16896	3.99584
0.1693	5.52061				0.1693	5.24154				0.1693	4.90779				0.1693	4.45359				0.1693	4.06189				0.1693	5.41181				0.1693	5.02457				0.1693	4.71029				0.1693	4.37887				0.1693	3.99385
0.16963	5.50363				0.16963	5.23821				0.16963	4.89907				0.16963	4.44934				0.16963	4.05041				0.16963	5.42887				0.16963	5.00605				0.16963	4.70278				0.16963	4.36742				0.16963	3.98673
0.16997	5.49971				0.16997	5.22642				0.16997	4.89013				0.16997	4.43959				0.16997	4.03203				0.16997	5.41962				0.16997	4.99946				0.16997	4.6895				0.16997	4.36009				0.16997	3.9767
0.17031	5.48366				0.17031	5.21792				0.17031	4.87865				0.17031	4.4297				0.17031	4.01593				0.17031	5.40312				0.17031	4.98632				0.17031	4.66895				0.17031	4.34729				0.17031	3.96394
0.17065	5.46957				0.17065	5.20205				0.17065	4.86209				0.17065	4.41341				0.17065	3.99696				0.17065	5.40139				0.17065	4.97498				0.17065	4.64499				0.17065	4.32939				0.17065	3.95324
0.171	5.44976				0.171	5.18327				0.171	4.84702				0.171	4.39871				0.171	3.9808				0.171	5.41734				0.171	4.96227				0.171	4.62648				0.171	4.30378				0.171	3.93271
0.17134	5.43877				0.17134	5.17943				0.17134	4.83282				0.17134	4.3834				0.17134	3.97183				0.17134	5.40928				0.17134	4.96203				0.17134	4.61455				0.17134	4.29592				0.17134	3.92045
0.17168	5.42857				0.17168	5.17731				0.17168	4.81003				0.17168	4.37492				0.17168	3.96233				0.17168	5.38119				0.17168	4.95212				0.17168	4.6123				0.17168	4.28059				0.17168	3.90488
0.17202	5.43649				0.17202	5.1699				0.17202	4.80092				0.17202	4.37128				0.17202	3.96575				0.17202	5.37253				0.17202	4.95305				0.17202	4.61923				0.17202	4.26775				0.17202	3.89855
0.17237	5.44776				0.17237	5.17364				0.17237	4.80118				0.17237	4.37406				0.17237	3.97144				0.17237	5.3662				0.17237	4.95703				0.17237	4.63159				0.17237	4.27329				0.17237	3.90457
0.17271	5.46516				0.17271	5.18032				0.17271	4.80693				0.17271	4.37222				0.17271	3.96922				0.17271	5.33811				0.17271	4.96275				0.17271	4.6396				0.17271	4.28074				0.17271	3.91778
0.17306	5.4763				0.17306	5.17794				0.17306	4.81592				0.17306	4.37477				0.17306	3.97682				0.17306	5.33227				0.17306	4.96438				0.17306	4.6457				0.17306	4.2819				0.17306	3.92952
0.1734	5.46877				0.1734	5.16747				0.1734	4.82156				0.1734	4.36536				0.1734	3.97537				0.1734	5.35049				0.1734	4.95309				0.1734	4.63556				0.1734	4.27846				0.1734	3.92946
0.17375	5.45232				0.17375	5.1556				0.17375	4.81337				0.17375	4.34335				0.17375	3.95285				0.17375	5.34119				0.17375	4.92547				0.17375	4.61985				0.17375	4.26997				0.17375	3.92178
0.1741	5.43223				0.1741	5.1398				0.1741	4.80026				0.1741	4.33017				0.1741	3.94162				0.1741	5.31175				0.1741	4.90914				0.1741	4.60903				0.1741	4.26321				0.1741	3.90791
0.17445	5.40456				0.17445	5.11745				0.17445	4.78644				0.17445	4.31937				0.17445	3.93096				0.17445	5.28124				0.17445	4.89358				0.17445	4.59027				0.17445	4.25893				0.17445	3.88316
0.1748	5.40503				0.1748	5.1113				0.1748	4.78459				0.1748	4.32119				0.1748	3.92335				0.1748	5.26267				0.1748	4.89105				0.1748	4.58125				0.1748	4.26419				0.1748	3.87663
0.17514	5.40638				0.17514	5.11732				0.17514	4.79357				0.17514	4.33459				0.17514	3.93326				0.17514	5.2739				0.17514	4.90144				0.17514	4.58478				0.17514	4.2699				0.17514	3.88066
0.1755	5.40149				0.1755	5.12313				0.1755	4.79503				0.1755	4.34776				0.1755	3.94749				0.1755	5.27296				0.1755	4.92078				0.1755	4.58688				0.1755	4.27526				0.1755	3.88445
0.17585	5.39186				0.17585	5.11655				0.17585	4.8006				0.17585	4.34725				0.17585	3.94334				0.17585	5.26437				0.17585	4.92692				0.17585	4.58499				0.17585	4.27281				0.17585	3.88115
0.1762	5.38546				0.1762	5.12263				0.1762	4.80783				0.1762	4.34563				0.1762	3.93972				0.1762	5.26906				0.1762	4.93241				0.1762	4.5896				0.1762	4.26659				0.1762	3.88777
0.17655	5.3568				0.17655	5.10919				0.17655	4.80212				0.17655	4.32887				0.17655	3.92527				0.17655	5.28555				0.17655	4.92459				0.17655	4.58634				0.17655	4.24699				0.17655	3.87014
0.1769	5.34214				0.1769	5.10589				0.1769	4.78561				0.1769	4.31342				0.1769	3.90642				0.1769	5.25584				0.1769	4.91708				0.1769	4.58073				0.1769	4.23943				0.1769	3.85905
0.17726	5.35427				0.17726	5.11749				0.17726	4.78693				0.17726	4.31393				0.17726	3.91005				0.17726	5.26396				0.17726	4.92498				0.17726	4.59029				0.17726	4.24639				0.17726	3.86463
0.17761	5.37435				0.17761	5.1213				0.17761	4.77841				0.17761	4.31643				0.17761	3.91738				0.17761	5.2608				0.17761	4.92856				0.17761	4.58811				0.17761	4.24065				0.17761	3.86845
0.17797	5.38186				0.17797	5.11329				0.17797	4.77075				0.17797	4.31412				0.17797	3.91729				0.17797	5.24602				0.17797	4.92409				0.17797	4.57942				0.17797	4.22855				0.17797	3.85835
0.17832	5.39677				0.17832	5.11986				0.17832	4.77074				0.17832	4.32327				0.17832	3.9269				0.17832	5.22892				0.17832	4.92591				0.17832	4.58403				0.17832	4.23516				0.17832	3.86712
0.17868	5.39901				0.17868	5.1164				0.17868	4.77257				0.17868	4.31302				0.17868	3.9298				0.17868	5.22121				0.17868	4.92186				0.17868	4.57228				0.17868	4.22935				0.17868	3.86654
0.17904	5.38251				0.17904	5.08981				0.17904	4.7607				0.17904	4.29437				0.17904	3.90915				0.17904	5.20556				0.17904	4.89735				0.17904	4.54056				0.17904	4.21024				0.17904	3.84521
0.17939	5.35715				0.17939	5.0762				0.17939	4.75689				0.17939	4.28817				0.17939	3.88881				0.17939	5.22593				0.17939	4.87694				0.17939	4.52488				0.17939	4.20339				0.17939	3.83094
0.17975	5.35606				0.17975	5.07835				0.17975	4.75836				0.17975	4.29622				0.17975	3.88541				0.17975	5.25396				0.17975	4.87102				0.17975	4.52476				0.17975	4.21146				0.17975	3.83713
0.18011	5.35798				0.18011	5.07511				0.18011	4.76169				0.18011	4.29681				0.18011	3.87657				0.18011	5.24662				0.18011	4.86988				0.18011	4.51835				0.18011	4.21104				0.18011	3.83872
0.18047	5.35613				0.18047	5.06593				0.18047	4.763				0.18047	4.29922				0.18047	3.86847				0.18047	5.23862				0.18047	4.86427				0.18047	4.51456				0.18047	4.20896				0.18047	3.83498
0.18083	5.35148				0.18083	5.06886				0.18083	4.76852				0.18083	4.29596				0.18083	3.86875				0.18083	5.22696				0.18083	4.85657				0.18083	4.52285				0.18083	4.20591				0.18083	3.83544
0.18119	5.35314				0.18119	5.0678				0.18119	4.76728				0.18119	4.28532				0.18119	3.86787				0.18119	5.22578				0.18119	4.85279				0.18119	4.52537				0.18119	4.20064				0.18119	3.83609
0.18156	5.34442				0.18156	5.05218				0.18156	4.75972				0.18156	4.27653				0.18156	3.85961				0.18156	5.20761				0.18156	4.84167				0.18156	4.51988				0.18156	4.18851				0.18156	3.82531
0.18192	5.33418				0.18192	5.04492				0.18192	4.73806				0.18192	4.26362				0.18192	3.85273				0.18192	5.20485				0.18192	4.8304				0.18192	4.51232				0.18192	4.17525				0.18192	3.81368
0.18229	5.34035				0.18229	5.04967				0.18229	4.72521				0.18229	4.26693				0.18229	3.85244				0.18229	5.20045				0.18229	4.82657				0.18229	4.5199				0.18229	4.17038				0.18229	3.8128
0.18265	5.35554				0.18265	5.04929				0.18265	4.71214				0.18265	4.2689				0.18265	3.8474				0.18265	5.19962				0.18265	4.82304				0.18265	4.51818				0.18265	4.16908				0.18265	3.80699
0.18302	5.35659				0.18302	5.04363				0.18302	4.70064				0.18302	4.26293				0.18302	3.84319				0.18302	5.20025				0.18302	4.81567				0.18302	4.51281				0.18302	4.16412				0.18302	3.79962
0.18338	5.34951				0.18338	5.03687				0.18338	4.68872				0.18338	4.24518				0.18338	3.83088				0.18338	5.226				0.18338	4.80647				0.18338	4.49853				0.18338	4.15153				0.18338	3.78901
0.18375	5.34061				0.18375	5.0144				0.18375	4.68211				0.18375	4.22979				0.18375	3.81889				0.18375	5.23487				0.18375	4.79449				0.18375	4.48268				0.18375	4.142				0.18375	3.77826
0.18412	5.32478				0.18412	4.99093				0.18412	4.66869				0.18412	4.21542				0.18412	3.80821				0.18412	5.2426				0.18412	4.77489				0.18412	4.46673				0.18412	4.13306				0.18412	3.76404
0.18448	5.29792				0.18448	4.97731				0.18448	4.65956				0.18448	4.20777				0.18448	3.80302				0.18448	5.24469				0.18448	4.76903				0.18448	4.4567				0.18448	4.12461				0.18448	3.75727
0.18485	5.28521				0.18485	4.97779				0.18485	4.65577				0.18485	4.21024				0.18485	3.80009				0.18485	5.22442				0.18485	4.77285				0.18485	4.44864				0.18485	4.12536				0.18485	3.75024
0.18522	5.28906				0.18522	4.99083				0.18522	4.6654				0.18522	4.21944				0.18522	3.81211				0.18522	5.20324				0.18522	4.78439				0.18522	4.452				0.18522	4.13323				0.18522	3.75401
0.18559	5.28441				0.18559	5.00301				0.18559	4.66253				0.18559	4.23082				0.18559	3.81359				0.18559	5.19013				0.18559	4.79305				0.18559	4.45182				0.18559	4.13514				0.18559	3.75318
0.18596	5.28068				0.18596	5.00927				0.18596	4.65815				0.18596	4.22687				0.18596	3.80875				0.18596	5.18348				0.18596	4.79668				0.18596	4.44919				0.18596	4.13593				0.18596	3.74865
0.18634	5.29957				0.18634	5.01096				0.18634	4.65822				0.18634	4.22466				0.18634	3.80456				0.18634	5.18046				0.18634	4.79871				0.18634	4.44463				0.18634	4.13064				0.18634	3.74816
0.18671	5.30094				0.18671	4.99797				0.18671	4.65364				0.18671	4.21042				0.18671	3.79356				0.18671	5.17133				0.18671	4.7894				0.18671	4.42976				0.18671	4.119				0.18671	3.73964
0.18708	5.29035				0.18708	4.98616				0.18708	4.64606				0.18708	4.20536				0.18708	3.78705				0.18708	5.16681				0.18708	4.78781				0.18708	4.4286				0.18708	4.11523				0.18708	3.735
0.18746	5.29672				0.18746	4.99121				0.18746	4.65564				0.18746	4.2033				0.18746	3.79743				0.18746	5.1598				0.18746	4.79157				0.18746	4.43753				0.18746	4.12241				0.18746	3.74065
0.18783	5.3022				0.18783	4.99402				0.18783	4.66869				0.18783	4.20735				0.18783	3.80679				0.18783	5.15881				0.18783	4.79836				0.18783	4.44519				0.18783	4.13078				0.18783	3.75137
0.18821	5.28529				0.18821	4.98852				0.18821	4.67338				0.18821	4.21197				0.18821	3.80959				0.18821	5.1584				0.18821	4.79618				0.18821	4.45508				0.18821	4.13997				0.18821	3.75503
0.18858	5.26811				0.18858	4.98306				0.18858	4.6719				0.18858	4.21139				0.18858	3.81073				0.18858	5.14736				0.18858	4.78406				0.18858	4.45278				0.18858	4.13649				0.18858	3.75948
0.18896	5.26612				0.18896	4.98161				0.18896	4.66786				0.18896	4.2103				0.18896	3.80941				0.18896	5.11948				0.18896	4.77213				0.18896	4.44476				0.18896	4.13197				0.18896	3.76021
0.18934	5.26573				0.18934	4.98215				0.18934	4.66648				0.18934	4.21175				0.18934	3.80682				0.18934	5.11991				0.18934	4.76615				0.18934	4.44364				0.18934	4.12501				0.18934	3.75925
0.18972	5.26163				0.18972	4.97525				0.18972	4.66018				0.18972	4.20291				0.18972	3.80053				0.18972	5.10977				0.18972	4.75955				0.18972	4.43398				0.18972	4.10911				0.18972	3.7528
0.1901	5.25313				0.1901	4.9671				0.1901	4.64574				0.1901	4.17849				0.1901	3.7824				0.1901	5.10786				0.1901	4.74871				0.1901	4.41322				0.1901	4.08387				0.1901	3.73674
0.19048	5.26247				0.19048	4.96629				0.19048	4.6407				0.19048	4.17366				0.19048	3.77426				0.19048	5.11059				0.19048	4.75169				0.19048	4.41099				0.19048	4.07542				0.19048	3.72645
0.19086	5.26616				0.19086	4.95786				0.19086	4.62871				0.19086	4.16309				0.19086	3.76457				0.19086	5.11903				0.19086	4.74324				0.19086	4.40924				0.19086	4.0675				0.19086	3.71709
0.19124	5.26156				0.19124	4.93888				0.19124	4.61672				0.19124	4.14817				0.19124	3.75455				0.19124	5.12303				0.19124	4.73101				0.19124	4.4044				0.19124	4.05878				0.19124	3.70272
0.19162	5.26016				0.19162	4.93902				0.19162	4.61164				0.19162	4.14234				0.19162	3.74781				0.19162	5.11941				0.19162	4.72959				0.19162	4.403				0.19162	4.06051				0.19162	3.69273
0.192	5.26662				0.192	4.94266				0.192	4.61226				0.192	4.1542				0.192	3.74971				0.192	5.1034				0.192	4.73436				0.192	4.40981				0.192	4.07015				0.192	3.69427
0.19239	5.2577				0.19239	4.94542				0.19239	4.60849				0.19239	4.15649				0.19239	3.756				0.19239	5.09996				0.19239	4.73642				0.19239	4.4175				0.19239	4.07489				0.19239	3.69463
0.19277	5.24656				0.19277	4.95075				0.19277	4.60975				0.19277	4.15503				0.19277	3.76062				0.19277	5.09254				0.19277	4.74007				0.19277	4.41907				0.19277	4.07901				0.19277	3.69394
0.19316	5.22761				0.19316	4.95454				0.19316	4.60601				0.19316	4.15534				0.19316	3.75409				0.19316	5.08224				0.19316	4.73519				0.19316	4.41309				0.19316	4.07959				0.19316	3.69462
0.19354	5.20761				0.19354	4.9532				0.19354	4.60197				0.19354	4.15689				0.19354	3.74913				0.19354	5.08591				0.19354	4.72915				0.19354	4.40585				0.19354	4.07247				0.19354	3.69603
0.19393	5.19645				0.19393	4.94972				0.19393	4.60166				0.19393	4.15494				0.19393	3.75231				0.19393	5.09617				0.19393	4.72998				0.19393	4.40362				0.19393	4.07263				0.19393	3.69974
0.19432	5.18867				0.19432	4.94228				0.19432	4.60255				0.19432	4.15306				0.19432	3.74691				0.19432	5.10867				0.19432	4.72856				0.19432	4.39705				0.19432	4.07119				0.19432	3.69839
0.19471	5.17957				0.19471	4.9261				0.19471	4.59243				0.19471	4.14646				0.19471	3.73383				0.19471	5.10264				0.19471	4.72195				0.19471	4.38093				0.19471	4.06373				0.19471	3.69023
0.1951	5.17779				0.1951	4.91824				0.1951	4.58628				0.1951	4.13666				0.1951	3.7303				0.1951	5.08927				0.1951	4.72093				0.1951	4.36749				0.1951	4.05974				0.1951	3.68185
0.19549	5.17728				0.19549	4.91169				0.19549	4.57639				0.19549	4.13133				0.19549	3.7252				0.19549	5.08496				0.19549	4.71586				0.19549	4.35502				0.19549	4.05727				0.19549	3.67654
0.19588	5.17673				0.19588	4.90665				0.19588	4.5687				0.19588	4.12251				0.19588	3.71388				0.19588	5.07921				0.19588	4.70539				0.19588	4.33992				0.19588	4.05028				0.19588	3.66705
0.19627	5.18567				0.19627	4.90455				0.19627	4.5653				0.19627	4.11758				0.19627	3.7045				0.19627	5.06071				0.19627	4.70005				0.19627	4.33964				0.19627	4.04827				0.19627	3.65783
0.19666	5.17834				0.19666	4.90417				0.19666	4.56741				0.19666	4.10881				0.19666	3.69615				0.19666	5.05136				0.19666	4.68861				0.19666	4.34232				0.19666	4.03657				0.19666	3.65085
0.19706	5.17988				0.19706	4.89804				0.19706	4.57512				0.19706	4.10344				0.19706	3.69559				0.19706	5.05043				0.19706	4.68331				0.19706	4.35038				0.19706	4.03284				0.19706	3.65369
0.19745	5.18913				0.19745	4.88958				0.19745	4.57991				0.19745	4.09461				0.19745	3.69872				0.19745	5.0532				0.19745	4.68383				0.19745	4.36414				0.19745	4.03026				0.19745	3.65391
0.19785	5.18089				0.19785	4.88755				0.19785	4.57878				0.19785	4.08955				0.19785	3.70053				0.19785	5.03612				0.19785	4.68309				0.19785	4.3675				0.19785	4.02402				0.19785	3.65024
0.19824	5.16465				0.19824	4.8849				0.19824	4.56911				0.19824	4.07693				0.19824	3.70103				0.19824	5.03116				0.19824	4.6766				0.19824	4.35507				0.19824	4.00822				0.19824	3.64788
0.19864	5.16986				0.19864	4.89068				0.19864	4.56305				0.19864	4.07821				0.19864	3.70615				0.19864	5.05295				0.19864	4.68597				0.19864	4.35263				0.19864	4.00893				0.19864	3.65119
0.19903	5.16417				0.19903	4.88714				0.19903	4.54847				0.19903	4.07941				0.19903	3.69694				0.19903	5.05556				0.19903	4.68534				0.19903	4.34122				0.19903	4.0034				0.19903	3.64469
0.19943	5.15413				0.19943	4.883				0.19943	4.54293				0.19943	4.07589				0.19943	3.68796				0.19943	5.04852				0.19943	4.67785				0.19943	4.32992				0.19943	3.9964				0.19943	3.63614
0.19983	5.16132				0.19983	4.88099				0.19983	4.55019				0.19983	4.07388				0.19983	3.68876				0.19983	5.06276				0.19983	4.67446				0.19983	4.33242				0.19983	3.99674				0.19983	3.63523
0.20023	5.16636				0.20023	4.88279				0.20023	4.55737				0.20023	4.07938				0.20023	3.68518				0.20023	5.06515				0.20023	4.67331				0.20023	4.33537				0.20023	4.00167				0.20023	3.63598
0.20063	5.16688				0.20063	4.87977				0.20063	4.56268				0.20063	4.08321				0.20063	3.68413				0.20063	5.05734				0.20063	4.66774				0.20063	4.33584				0.20063	4.00856				0.20063	3.64047
0.20103	5.17622				0.20103	4.88739				0.20103	4.57121				0.20103	4.08662				0.20103	3.69068				0.20103	5.07041				0.20103	4.66303				0.20103	4.33929				0.20103	4.01021				0.20103	3.64342
0.20144	5.18301				0.20144	4.89531				0.20144	4.5707				0.20144	4.09125				0.20144	3.68919				0.20144	5.07238				0.20144	4.65827				0.20144	4.3365				0.20144	4.01204				0.20144	3.64112
0.20184	5.1836				0.20184	4.89858				0.20184	4.56778				0.20184	4.09528				0.20184	3.68579				0.20184	5.08196				0.20184	4.6559				0.20184	4.33341				0.20184	4.01138				0.20184	3.63892
0.20224	5.18816				0.20224	4.90241				0.20224	4.57153				0.20224	4.0981				0.20224	3.6904				0.20224	5.09645				0.20224	4.66135				0.20224	4.33213				0.20224	4.01323				0.20224	3.64563
0.20265	5.18728				0.20265	4.9067				0.20265	4.57028				0.20265	4.09781				0.20265	3.69151				0.20265	5.10989				0.20265	4.66318				0.20265	4.32928				0.20265	4.0075				0.20265	3.64281
0.20305	5.17606				0.20305	4.90092				0.20305	4.56013				0.20305	4.09496				0.20305	3.68555				0.20305	5.08628				0.20305	4.65587				0.20305	4.31858				0.20305	3.99504				0.20305	3.63522
0.20346	5.16879				0.20346	4.88639				0.20346	4.55284				0.20346	4.08943				0.20346	3.68413				0.20346	5.07637				0.20346	4.65379				0.20346	4.31582				0.20346	3.98817				0.20346	3.63407
0.20386	5.16519				0.20386	4.87241				0.20386	4.54374				0.20386	4.09081				0.20386	3.68271				0.20386	5.05117				0.20386	4.64938				0.20386	4.312				0.20386	3.98111				0.20386	3.63239
0.20427	5.15353				0.20427	4.85977				0.20427	4.53522				0.20427	4.08233				0.20427	3.67778				0.20427	5.03061				0.20427	4.63918				0.20427	4.30892				0.20427	3.97082				0.20427	3.62204
0.20468	5.14373				0.20468	4.8461				0.20468	4.53377				0.20468	4.07761				0.20468	3.67358				0.20468	5.00822				0.20468	4.6317				0.20468	4.30639				0.20468	3.96576				0.20468	3.61758
0.20509	5.13747				0.20509	4.84513				0.20509	4.53712				0.20509	4.07631				0.20509	3.67332				0.20509	5.02145				0.20509	4.63131				0.20509	4.31253				0.20509	3.97479				0.20509	3.6202
0.2055	5.13524				0.2055	4.85165				0.2055	4.54454				0.2055	4.08635				0.2055	3.68065				0.2055	5.0379				0.2055	4.63319				0.2055	4.31307				0.2055	3.9811				0.2055	3.62449
0.20591	5.13835				0.20591	4.86731				0.20591	4.5527				0.20591	4.09147				0.20591	3.69186				0.20591	5.03686				0.20591	4.64185				0.20591	4.31779				0.20591	3.99502				0.20591	3.63591
0.20632	5.1443				0.20632	4.88545				0.20632	4.56127				0.20632	4.10208				0.20632	3.70372				0.20632	5.02499				0.20632	4.65006				0.20632	4.32644				0.20632	4.01265				0.20632	3.64734
0.20674	5.15013				0.20674	4.89663				0.20674	4.56516				0.20674	4.10536				0.20674	3.71062				0.20674	5.006				0.20674	4.65709				0.20674	4.32865				0.20674	4.02421				0.20674	3.65684
0.20715	5.15315				0.20715	4.89311				0.20715	4.56129				0.20715	4.10722				0.20715	3.70795				0.20715	4.99177				0.20715	4.65934				0.20715	4.32692				0.20715	4.0229				0.20715	3.66066
0.20756	5.14764				0.20756	4.88739				0.20756	4.55216				0.20756	4.10174				0.20756	3.70095				0.20756	4.97977				0.20756	4.6615				0.20756	4.32865				0.20756	4.02065				0.20756	3.65761
0.20798	5.13463				0.20798	4.87577				0.20798	4.54602				0.20798	4.09094				0.20798	3.69101				0.20798	4.97765				0.20798	4.6562				0.20798	4.32595				0.20798	4.01076				0.20798	3.64245
0.2084	5.13221				0.2084	4.86176				0.2084	4.53326				0.2084	4.08148				0.2084	3.67916				0.2084	4.98007				0.2084	4.64606				0.2084	4.3177				0.2084	4.00089				0.2084	3.6288
0.20881	5.13711				0.20881	4.85756				0.20881	4.53026				0.20881	4.07855				0.20881	3.67195				0.20881	4.99662				0.20881	4.64007				0.20881	4.31907				0.20881	3.99123				0.20881	3.61602
0.20923	5.13443				0.20923	4.85186				0.20923	4.52194				0.20923	4.0679				0.20923	3.66746				0.20923	5.00579				0.20923	4.63109				0.20923	4.30712				0.20923	3.9773				0.20923	3.59968
0.20965	5.12982				0.20965	4.84419				0.20965	4.51574				0.20965	4.05304				0.20965	3.65544				0.20965	4.99006				0.20965	4.6167				0.20965	4.28895				0.20965	3.95998				0.20965	3.58656
0.21007	5.1327				0.21007	4.83457				0.21007	4.50852				0.21007	4.04591				0.21007	3.64541				0.21007	4.97624				0.21007	4.60799				0.21007	4.27376				0.21007	3.94525				0.21007	3.57965
0.21049	5.12559				0.21049	4.81737				0.21049	4.49593				0.21049	4.0283				0.21049	3.63015				0.21049	4.96245				0.21049	4.598				0.21049	4.25671				0.21049	3.92092				0.21049	3.56202
0.21091	5.10591				0.21091	4.80019				0.21091	4.47353				0.21091	4.00528				0.21091	3.60972				0.21091	4.94328				0.21091	4.58362				0.21091	4.23045				0.21091	3.9009				0.21091	3.54197
0.21133	5.09839				0.21133	4.79796				0.21133	4.4657				0.21133	3.98926				0.21133	3.59635				0.21133	4.93097				0.21133	4.57849				0.21133	4.22047				0.21133	3.89774				0.21133	3.53328
0.21175	5.09594				0.21175	4.80055				0.21175	4.45904				0.21175	3.98334				0.21175	3.58964				0.21175	4.94446				0.21175	4.57061				0.21175	4.21863				0.21175	3.89567				0.21175	3.52588
0.21218	5.08645				0.21218	4.79778				0.21218	4.44875				0.21218	3.97742				0.21218	3.58021				0.21218	4.95214				0.21218	4.56208				0.21218	4.21382				0.21218	3.88751				0.21218	3.51973
0.2126	5.08619				0.2126	4.8042				0.2126	4.44658				0.2126	3.98526				0.2126	3.57658				0.2126	4.97155				0.2126	4.56262				0.2126	4.21575				0.2126	3.89441				0.2126	3.52602
0.21303	5.08751				0.21303	4.80744				0.21303	4.44194				0.21303	3.99319				0.21303	3.57519				0.21303	4.96582				0.21303	4.56413				0.21303	4.22128				0.21303	3.89627				0.21303	3.52772
0.21345	5.08209				0.21345	4.8003				0.21345	4.43721				0.21345	3.99889				0.21345	3.57197				0.21345	4.94741				0.21345	4.56139				0.21345	4.22208				0.21345	3.88952				0.21345	3.5202
0.21388	5.0784				0.21388	4.79865				0.21388	4.44049				0.21388	4.00217				0.21388	3.57693				0.21388	4.93055				0.21388	4.56682				0.21388	4.22668				0.21388	3.89138				0.21388	3.5212
0.21431	5.07955				0.21431	4.80821				0.21431	4.44236				0.21431	4.01088				0.21431	3.58318				0.21431	4.92984				0.21431	4.56829				0.21431	4.23538				0.21431	3.90314				0.21431	3.5262
0.21474	5.08087				0.21474	4.81486				0.21474	4.44982				0.21474	4.0208				0.21474	3.59309				0.21474	4.92819				0.21474	4.57112				0.21474	4.24089				0.21474	3.90955				0.21474	3.53359
0.21517	5.0922				0.21517	4.82069				0.21517	4.46261				0.21517	4.0328				0.21517	3.60899				0.21517	4.96321				0.21517	4.57685				0.21517	4.25321				0.21517	3.9211				0.21517	3.54403
0.2156	5.10601				0.2156	4.82951				0.2156	4.47413				0.2156	4.03777				0.2156	3.61771				0.2156	4.9853				0.2156	4.57837				0.2156	4.26155				0.2156	3.93341				0.2156	3.55466
0.21603	5.12001				0.21603	4.83154				0.21603	4.47765				0.21603	4.04265				0.21603	3.62181				0.21603	4.98906				0.21603	4.57822				0.21603	4.26431				0.21603	3.93767				0.21603	3.56049
0.21646	5.12143				0.21646	4.82616				0.21646	4.47872				0.21646	4.03671				0.21646	3.62622				0.21646	4.99941				0.21646	4.58096				0.21646	4.26457				0.21646	3.93622				0.21646	3.5573
0.21689	5.11276				0.21689	4.81937				0.21689	4.47501				0.21689	4.02455				0.21689	3.62161				0.21689	5.00046				0.21689	4.57998				0.21689	4.26206				0.21689	3.92948				0.21689	3.5477
0.21732	5.11051				0.21732	4.8178				0.21732	4.47941				0.21732	4.01959				0.21732	3.61529				0.21732	4.99039				0.21732	4.5771				0.21732	4.25619				0.21732	3.92383				0.21732	3.54439
0.21776	5.10384				0.21776	4.81385				0.21776	4.4797				0.21776	4.01849				0.21776	3.61331				0.21776	5.00027				0.21776	4.57787				0.21776	4.25115				0.21776	3.91639				0.21776	3.54601
0.2182	5.09353				0.2182	4.81051				0.2182	4.47978				0.2182	4.01886				0.2182	3.60584				0.2182	5.0047				0.2182	4.57641				0.2182	4.24883				0.2182	3.90974				0.2182	3.54378
0.21863	5.09409				0.21863	4.81121				0.21863	4.48098				0.21863	4.01979				0.21863	3.60312				0.21863	5.00824				0.21863	4.57688				0.21863	4.24443				0.21863	3.90895				0.21863	3.54735
0.21907	5.10242				0.21907	4.8128				0.21907	4.47866				0.21907	4.02209				0.21907	3.60788				0.21907	5.01588				0.21907	4.58031				0.21907	4.24306				0.21907	3.91563				0.21907	3.55271
0.21951	5.10044				0.21951	4.81515				0.21951	4.47718				0.21951	4.02373				0.21951	3.61066				0.21951	5.01705				0.21951	4.5847				0.21951	4.24307				0.21951	3.91962				0.21951	3.55397
0.21995	5.10536				0.21995	4.81807				0.21995	4.47757				0.21995	4.02688				0.21995	3.61576				0.21995	5.01355				0.21995	4.59495				0.21995	4.24978				0.21995	3.92413				0.21995	3.55412
0.22039	5.10826				0.22039	4.81889				0.22039	4.47521				0.22039	4.02726				0.22039	3.62564				0.22039	5.0127				0.22039	4.59905				0.22039	4.25065				0.22039	3.92974				0.22039	3.55908
0.22083	5.10822				0.22083	4.82313				0.22083	4.47369				0.22083	4.02765				0.22083	3.628				0.22083	5.00086				0.22083	4.60079				0.22083	4.25173				0.22083	3.93037				0.22083	3.55965
0.22127	5.1009				0.22127	4.82339				0.22127	4.47837				0.22127	4.03317				0.22127	3.6291				0.22127	4.99275				0.22127	4.59908				0.22127	4.25417				0.22127	3.93006				0.22127	3.55955
[truncated: 1,599 more rows]

## Sheet: Supplementary Figure 1
XPS data
Oxygen														Nitrogen												Carbon
[truncated: 203 more rows]

## Sheet: Supplementary Figure 4
Inelastic Neutron Scattering
Temp: 280K					Temp: 273K
[truncated: 1,344 more rows]

## Sheet: Supplementary Figure 5
Inelastic Neutron Scattering
[truncated: 1,345 more rows]
